# Supplementary material for: Aqua­(cyanido-κC){6,6′-dimeth­oxy-2,2′-[o-phenyl­enebis(nitrilo­methanylyl­idene)]diphenolato-κ4 O 1,N,N′,O 1′}cobalt(III) acetonitrile monosolvate
Source: Acta Crystallogr Sect E Struct Rep Online. 2011 Jul 30;67(Pt 8):m1162. doi: 10.1107/S1600536811029461 (PMC3212260; doi:10.1107/S1600536811029461)
Supplement: Supplementary file 1 [file e-67-m1162-sup1.cif]

##############################################################################
#                                                                            #
# This CIF contains the data in a paper accepted for publication in          #
# Acta Crystallographica Section E. It conforms to the requirements of       #
# Notes for Authors for Acta Crystallographica Section E, and has been       #
# peer reviewed under the auspices of the IUCr Commission on Journals.       #
#                                                                            #
# Full details of the Crystallographic Information File format               #
# are given in the paper "The Crystallographic Information File (CIF):       #
# a New Standard Archive File for Crystallography" by S. R. Hall, F. H.      #
# Allen and I. D. Brown [Acta Cryst. (1991), A47, 655-685].                  #
#                                                                            #
# The current version of the core CIF dictionary is obtainable from          #
# ftp://ftp.iucr.org/pub/cif_core.dic.                                       #
#                                                                            #
# Software is freely available for graphical display of the structure(s)     #
# in this CIF. For information consult the CIF software page                 #
# http://www.iucr.org/resources/cif/software.                                #
#                                                                            #
# This file may be used for bona fide research purposes within the           #
# scientific community so long as proper attribution is given to the journal # 
# article from which it was obtained.                                        #
#                                                                            #
##############################################################################
data_I
_audit_creation_method     SHELXL-97
_chemical_name_systematic
;
Aqua(cyanido-\k<i>C</i>){6,6'-dimethoxy-2,2'-[<i>o</i>-
phenylenebis(nitrilomethanylylidene)]diphenolato-
\k^4^<i>O</i>^1^,<i>N</i>,<i>N</i>',<i>O</i>^1'^}cobalt(III)
acetonitrile monosolvate
;
_chemical_name_common     ?
_chemical_formula_moiety     'C23 H20 Co N3 O5, C2 H3 N'
_chemical_formula_sum     'C25 H23 Co N4 O5'
_chemical_formula_iupac     '[Co (C22 H18 N2 O4) (C N) (H2 O)], C2 H3 N'
_chemical_formula_weight     518.40
_chemical_melting_point     ?
_symmetry_cell_setting     monoclinic
_symmetry_space_group_name_H-M     'P 21/c'
_symmetry_space_group_name_Hall     '-P 2ybc'
loop_
    _symmetry_equiv_pos_as_xyz
    'x, y, z'
    '-x, y+1/2, -z+1/2'
    '-x, -y, -z'
    'x, -y-1/2, z-1/2'
_cell_length_a     10.829(2)
_cell_length_b     13.209(3)
_cell_length_c     18.906(6)
_cell_angle_alpha     90.00
_cell_angle_beta     118.30(2)
_cell_angle_gamma     90.00
_cell_volume     2381.1(10)
_cell_formula_units_Z     4
_cell_measurement_reflns_used     17687
_cell_measurement_theta_min     3.08
_cell_measurement_theta_max     27.48
_cell_measurement_temperature     293(2)
_exptl_crystal_description     'block'
_exptl_crystal_colour     'brown'
_exptl_crystal_size_max     0.34
_exptl_crystal_size_mid     0.31
_exptl_crystal_size_min     0.29
_exptl_crystal_density_diffrn     1.446
_exptl_crystal_density_meas     ?
_exptl_crystal_density_method     'not measured'
_exptl_crystal_F_000     1072
_exptl_absorpt_coefficient_mu     0.765
_exptl_absorpt_correction_type     multi-scan
_exptl_absorpt_process_details     '(ABSCOR; Higashi, 1995)'
_exptl_absorpt_correction_T_min     0.7799
_exptl_absorpt_correction_T_max     0.8109
_exptl_special_details
;
;
_diffrn_ambient_temperature     293(2)
_diffrn_radiation_type     MoK\a
_diffrn_radiation_wavelength     0.71073
_diffrn_radiation_source     'fine-focus sealed tube'
_diffrn_radiation_monochromator     graphite
_diffrn_measurement_device_type     'Rigaku R-AXIS RAPID'
_diffrn_measurement_method     \w
_diffrn_detector_area_resol_mean     ?
_diffrn_reflns_number     22543
_diffrn_reflns_av_R_equivalents     0.0343
_diffrn_reflns_av_sigmaI/netI     0.0305
_diffrn_reflns_theta_min     3.08
_diffrn_reflns_theta_max     27.48
_diffrn_reflns_theta_full     27.48
_diffrn_measured_fraction_theta_max     0.995
_diffrn_measured_fraction_theta_full     0.995
_diffrn_reflns_limit_h_min     -13
_diffrn_reflns_limit_h_max     14
_diffrn_reflns_limit_k_min     -17
_diffrn_reflns_limit_k_max     17
_diffrn_reflns_limit_l_min     -24
_diffrn_reflns_limit_l_max     24
_diffrn_standards_number     ?
_diffrn_standards_interval_count     ?
_diffrn_standards_interval_time     ?
_diffrn_standards_decay_%     ?
_refine_special_details
;
;
_reflns_number_total     5426
_reflns_number_gt     4439
_reflns_threshold_expression     I>2\s(I)
_refine_ls_structure_factor_coef     Fsqd
_refine_ls_matrix_type     full
_refine_ls_R_factor_all     0.0455
_refine_ls_R_factor_gt     0.0342
_refine_ls_wR_factor_gt     0.0878
_refine_ls_wR_factor_ref     0.0957
_refine_ls_goodness_of_fit_ref     1.078
_refine_ls_restrained_S_all     1.078
_refine_ls_number_reflns     5426
_refine_ls_number_parameters     319
_refine_ls_number_restraints     0
_refine_ls_hydrogen_treatment     constr
_refine_ls_weighting_scheme     calc
_refine_ls_weighting_details
         'calc w=1/[\s^2^(Fo^2^)+(0.0460P)^2^+0.9325P] where P=(Fo^2^+2Fc^2^)/3'
_atom_sites_solution_hydrogens     geom
_atom_sites_solution_primary     direct
_atom_sites_solution_secondary     difmap
_refine_ls_shift/su_max     0.001
_refine_ls_shift/su_mean     0.000
_refine_diff_density_max     0.359
_refine_diff_density_min     -0.352
_refine_ls_extinction_method     none
_refine_ls_extinction_coef     ?
loop_
    _atom_type_symbol
    _atom_type_description
    _atom_type_scat_dispersion_real
    _atom_type_scat_dispersion_imag
    _atom_type_scat_source
    'C' 'C' 0.0033 0.0016
                         'International Tables Vol C Tables 4.2.6.8 and 6.1.1.4'
    'H' 'H' 0.0000 0.0000
                         'International Tables Vol C Tables 4.2.6.8 and 6.1.1.4'
    'Co' 'Co' 0.3494 0.9721
                         'International Tables Vol C Tables 4.2.6.8 and 6.1.1.4'
    'N' 'N' 0.0061 0.0033
                         'International Tables Vol C Tables 4.2.6.8 and 6.1.1.4'
    'O' 'O' 0.0106 0.0060
                         'International Tables Vol C Tables 4.2.6.8 and 6.1.1.4'
_computing_data_collection     'RAPID-AUTO (Rigaku, 1998)'
_computing_cell_refinement     'RAPID-AUTO (Rigaku, 1998)'
_computing_data_reduction     'CrystalStructure (Rigaku/MSC, 2002)'
_computing_structure_solution     'SHELXS97 (Sheldrick, 2008)'
_computing_structure_refinement     'SHELXL97 (Sheldrick, 2008)'
_computing_molecular_graphics     'DIAMOND (Brandenburg, 1999)'
_computing_publication_material     'SHELXTL (Sheldrick, 2008)'
loop_
    _atom_site_type_symbol
    _atom_site_label
    _atom_site_fract_x
    _atom_site_fract_y
    _atom_site_fract_z
    _atom_site_U_iso_or_equiv
    _atom_site_adp_type
    _atom_site_calc_flag
    _atom_site_refinement_flags
    _atom_site_occupancy
    _atom_site_symmetry_multiplicity
    _atom_site_disorder_assembly
    _atom_site_disorder_group
    C C1 0.5547(3) 0.1426(2) -0.19502(14) 0.0647(8) Uani d . 1 1 . .
    H H1A 0.5301 0.0812 -0.2259 0.097 Uiso calc R 1 1 . .
    H H1B 0.5808 0.1932 -0.2219 0.097 Uiso calc R 1 1 . .
    H H1C 0.4757 0.1661 -0.1896 0.097 Uiso calc R 1 1 . .
    C C2 0.7165(2) 0.20216(16) -0.06373(12) 0.0371(4) Uani d . 1 1 . .
    C C3 0.6721(2) 0.30104(17) -0.08039(14) 0.0469(5) Uani d . 1 1 . .
    H H3 0.6029 0.3184 -0.1317 0.056 Uiso calc R 1 1 . .
    C C4 0.7297(3) 0.37577(17) -0.02117(15) 0.0504(6) Uani d . 1 1 . .
    H H4 0.6997 0.4425 -0.0334 0.060 Uiso calc R 1 1 . .
    C C5 0.8296(2) 0.35112(16) 0.05426(14) 0.0441(5) Uani d . 1 1 . .
    H H5 0.8671 0.4012 0.0934 0.053 Uiso calc R 1 1 . .
    C C6 0.8773(2) 0.24945(14) 0.07391(12) 0.0341(4) Uani d . 1 1 . .
    C C7 0.8218(2) 0.17321(14) 0.01489(11) 0.0312(4) Uani d . 1 1 . .
    C C8 0.9842(2) 0.22983(15) 0.15339(12) 0.0333(4) Uani d . 1 1 . .
    H H8 1.0159 0.2846 0.1885 0.040 Uiso calc R 1 1 . .
    C C9 1.1540(2) 0.13197(15) 0.26124(11) 0.0318(4) Uani d . 1 1 . .
    C C10 1.2143(2) 0.21081(16) 0.31618(12) 0.0405(5) Uani d . 1 1 . .
    H H10 1.1825 0.2769 0.3018 0.049 Uiso calc R 1 1 . .
    C C11 1.3210(2) 0.18993(18) 0.39164(13) 0.0469(5) Uani d . 1 1 . .
    H H11 1.3610 0.2422 0.4286 0.056 Uiso calc R 1 1 . .
    C C12 1.3696(2) 0.09200(19) 0.41328(13) 0.0466(5) Uani d . 1 1 . .
    H H12 1.4418 0.0790 0.4647 0.056 Uiso calc R 1 1 . .
    C C13 1.3121(2) 0.01354(17) 0.35951(12) 0.0401(5) Uani d . 1 1 . .
    H H13 1.3456 -0.0521 0.3743 0.048 Uiso calc R 1 1 . .
    C C14 1.2030(2) 0.03317(14) 0.28252(11) 0.0316(4) Uani d . 1 1 . .
    C C15 1.1581(2) -0.13640(15) 0.23320(11) 0.0323(4) Uani d . 1 1 . .
    H H15 1.2264 -0.1561 0.2841 0.039 Uiso calc R 1 1 . .
    C C16 0.9948(2) -0.19407(14) 0.09435(11) 0.0300(4) Uani d . 1 1 . .
    C C17 1.0922(2) -0.21447(14) 0.17560(11) 0.0324(4) Uani d . 1 1 . .
    C C18 1.1305(2) -0.31644(15) 0.20116(13) 0.0397(5) Uani d . 1 1 . .
    H H18 1.1953 -0.3296 0.2544 0.048 Uiso calc R 1 1 . .
    C C19 1.0737(3) -0.39453(16) 0.14897(14) 0.0455(5) Uani d . 1 1 . .
    H H19 1.0989 -0.4608 0.1666 0.055 Uiso calc R 1 1 . .
    C C20 0.9769(2) -0.37543(15) 0.06817(13) 0.0419(5) Uani d . 1 1 . .
    H H20 0.9385 -0.4292 0.0326 0.050 Uiso calc R 1 1 . .
    C C21 0.9386(2) -0.27817(15) 0.04140(12) 0.0345(4) Uani d . 1 1 . .
    C C22 0.7825(3) -0.32967(19) -0.09336(14) 0.0562(7) Uani d . 1 1 . .
    H H22A 0.7288 -0.3007 -0.1458 0.084 Uiso calc R 1 1 . .
    H H22B 0.7218 -0.3684 -0.0797 0.084 Uiso calc R 1 1 . .
    H H22C 0.8537 -0.3731 -0.0932 0.084 Uiso calc R 1 1 . .
    C C23 0.8551(2) -0.00903(15) 0.15346(12) 0.0348(4) Uani d . 1 1 . .
    Co Co1 0.99408(3) 0.018833(18) 0.124299(14) 0.02757(9) Uani d . 1 1 . .
    N N1 1.04207(17) 0.14260(11) 0.18179(9) 0.0293(3) Uani d . 1 1 . .
    N N2 1.13171(17) -0.03998(12) 0.22136(9) 0.0296(3) Uani d . 1 1 . .
    N N4 0.7711(2) -0.02985(16) 0.17105(14) 0.0538(5) Uani d . 1 1 . .
    O O1 0.95350(15) -0.10306(10) 0.06457(7) 0.0332(3) Uani d . 1 1 . .
    O O2 0.86109(14) 0.07822(10) 0.02591(8) 0.0343(3) Uani d . 1 1 . .
    O O3 0.84670(17) -0.25085(11) -0.03599(8) 0.0434(4) Uani d . 1 1 . .
    O O4 0.66969(16) 0.12382(12) -0.11736(9) 0.0465(4) Uani d . 1 1 . .
    O O5 1.14913(14) 0.04801(10) 0.09656(8) 0.0339(3) Uani d . 1 1 . .
    H H51 1.1136 0.0809 0.0527 0.051 Uiso d R 1 1 . .
    H H52 1.1992 0.0032 0.0901 0.051 Uiso d R 1 1 . .
    N N3 1.4525(3) -0.2365(3) 0.39165(18) 0.1011(11) Uani d . 1 1 . .
    C C24 1.4969(3) -0.3138(3) 0.41113(18) 0.0685(8) Uani d . 1 1 . .
    C C25 1.5580(4) -0.4129(3) 0.4384(3) 0.1254(18) Uani d . 1 1 . .
    H H25A 1.6559 -0.4058 0.4759 0.188 Uiso calc R 1 1 . .
    H H25B 1.5474 -0.4524 0.3933 0.188 Uiso calc R 1 1 . .
    H H25C 1.5113 -0.4461 0.4643 0.188 Uiso calc R 1 1 . .
loop_
    _atom_site_aniso_label
    _atom_site_aniso_U_11
    _atom_site_aniso_U_22
    _atom_site_aniso_U_33
    _atom_site_aniso_U_12
    _atom_site_aniso_U_13
    _atom_site_aniso_U_23
    C1 0.0577(16) 0.0727(19) 0.0373(12) 0.0148(13) 0.0009(11) 0.0020(12)
    C2 0.0379(11) 0.0340(10) 0.0368(10) 0.0067(8) 0.0156(9) 0.0031(9)
    C3 0.0467(13) 0.0404(12) 0.0450(12) 0.0148(10) 0.0148(10) 0.0137(10)
    C4 0.0585(14) 0.0275(10) 0.0612(14) 0.0144(10) 0.0251(12) 0.0115(11)
    C5 0.0518(13) 0.0264(10) 0.0522(13) 0.0078(9) 0.0231(11) 0.0017(10)
    C6 0.0374(10) 0.0254(9) 0.0409(10) 0.0058(8) 0.0197(9) 0.0021(8)
    C7 0.0333(10) 0.0283(9) 0.0353(10) 0.0063(7) 0.0191(8) 0.0039(8)
    C8 0.0424(11) 0.0246(9) 0.0371(10) 0.0006(8) 0.0221(9) -0.0045(8)
    C9 0.0343(10) 0.0296(10) 0.0297(9) -0.0027(8) 0.0137(8) -0.0032(8)
    C10 0.0450(12) 0.0314(10) 0.0392(11) -0.0020(9) 0.0152(9) -0.0068(9)
    C11 0.0490(13) 0.0429(13) 0.0393(11) -0.0096(10) 0.0132(10) -0.0138(10)
    C12 0.0419(12) 0.0524(14) 0.0317(10) -0.0052(10) 0.0063(9) -0.0039(10)
    C13 0.0396(11) 0.0374(11) 0.0342(10) -0.0005(9) 0.0101(9) 0.0020(9)
    C14 0.0340(10) 0.0298(10) 0.0297(9) -0.0024(7) 0.0142(8) -0.0015(8)
    C15 0.0366(10) 0.0300(10) 0.0286(9) 0.0033(8) 0.0142(8) 0.0044(8)
    C16 0.0376(10) 0.0213(8) 0.0336(9) 0.0009(7) 0.0190(8) 0.0002(8)
    C17 0.0391(11) 0.0245(9) 0.0338(9) 0.0024(8) 0.0176(8) 0.0027(8)
    C18 0.0493(12) 0.0290(10) 0.0386(11) 0.0070(9) 0.0192(10) 0.0072(9)
    C19 0.0622(15) 0.0221(10) 0.0511(13) 0.0055(9) 0.0261(11) 0.0056(9)
    C20 0.0582(14) 0.0241(10) 0.0439(11) -0.0022(9) 0.0246(10) -0.0056(9)
    C21 0.0416(11) 0.0273(10) 0.0340(10) -0.0020(8) 0.0175(9) -0.0022(8)
    C22 0.0664(16) 0.0424(13) 0.0420(12) -0.0086(12) 0.0110(12) -0.0140(11)
    C23 0.0384(11) 0.0269(9) 0.0352(10) -0.0009(8) 0.0143(9) -0.0044(8)
    Co1 0.03420(15) 0.02039(13) 0.02460(13) 0.00213(10) 0.01105(10) -0.00039(10)
    N1 0.0368(9) 0.0240(8) 0.0277(7) 0.0003(6) 0.0158(7) -0.0023(6)
    N2 0.0343(8) 0.0262(8) 0.0264(7) 0.0000(6) 0.0130(6) -0.0009(6)
    N4 0.0546(12) 0.0493(12) 0.0678(14) -0.0096(10) 0.0373(11) -0.0099(10)
    O1 0.0463(8) 0.0212(6) 0.0261(6) 0.0023(5) 0.0123(6) -0.0006(5)
    O2 0.0420(8) 0.0260(7) 0.0286(6) 0.0069(6) 0.0116(6) 0.0004(5)
    O3 0.0547(9) 0.0283(7) 0.0341(7) -0.0033(6) 0.0104(7) -0.0058(6)
    O4 0.0471(9) 0.0422(9) 0.0346(8) 0.0103(7) 0.0067(7) 0.0018(7)
    O5 0.0400(7) 0.0303(7) 0.0324(7) 0.0050(6) 0.0180(6) 0.0024(6)
    N3 0.087(2) 0.088(2) 0.088(2) 0.0309(18) 0.0079(17) 0.0136(18)
    C24 0.0522(16) 0.073(2) 0.0594(16) 0.0092(14) 0.0092(13) -0.0069(15)
    C25 0.083(3) 0.059(2) 0.185(5) 0.0098(19) 0.023(3) -0.001(3)
_geom_special_details
;
;
loop_
    _geom_bond_atom_site_label_1
    _geom_bond_atom_site_label_2
    _geom_bond_site_symmetry_2
    _geom_bond_distance
    _geom_bond_publ_flag
    C1 O4 . 1.426(3) ?
    C1 H1A . 0.9600 ?
    C1 H1B . 0.9600 ?
    C1 H1C . 0.9600 ?
    C2 O4 . 1.367(3) ?
    C2 C3 . 1.376(3) ?
    C2 C7 . 1.431(3) ?
    C3 C4 . 1.398(3) ?
    C3 H3 . 0.9300 ?
    C4 C5 . 1.359(3) ?
    C4 H4 . 0.9300 ?
    C5 C6 . 1.424(3) ?
    C5 H5 . 0.9300 ?
    C6 C7 . 1.409(3) ?
    C6 C8 . 1.420(3) ?
    C7 O2 . 1.309(2) ?
    C8 N1 . 1.300(2) ?
    C8 H8 . 0.9300 ?
    C9 C14 . 1.394(3) ?
    C9 C10 . 1.395(3) ?
    C9 N1 . 1.421(2) ?
    C10 C11 . 1.372(3) ?
    C10 H10 . 0.9300 ?
    C11 C12 . 1.383(3) ?
    C11 H11 . 0.9300 ?
    C12 C13 . 1.377(3) ?
    C12 H12 . 0.9300 ?
    C13 C14 . 1.397(3) ?
    C13 H13 . 0.9300 ?
    C14 N2 . 1.421(2) ?
    C15 N2 . 1.301(2) ?
    C15 C17 . 1.422(3) ?
    C15 H15 . 0.9300 ?
    C16 O1 . 1.313(2) ?
    C16 C17 . 1.417(3) ?
    C16 C21 . 1.424(3) ?
    C17 C18 . 1.425(3) ?
    C18 C19 . 1.357(3) ?
    C18 H18 . 0.9300 ?
    C19 C20 . 1.406(3) ?
    C19 H19 . 0.9300 ?
    C20 C21 . 1.371(3) ?
    C20 H20 . 0.9300 ?
    C21 O3 . 1.372(2) ?
    C22 O3 . 1.424(3) ?
    C22 H22A . 0.9600 ?
    C22 H22B . 0.9600 ?
    C22 H22C . 0.9600 ?
    C23 N4 . 1.140(3) ?
    Co1 C23 . 1.869(2) yes
    Co1 N1 . 1.8944(15) yes
    Co1 N2 . 1.8972(16) yes
    Co1 O1 . 1.8948(13) yes
    Co1 O2 . 1.8998(14) yes
    Co1 O5 . 2.0194(14) yes
    O5 H51 . 0.8500 ?
    O5 H52 . 0.8500 ?
    N3 C24 . 1.114(4) ?
    C24 C25 . 1.447(5) ?
    C25 H25A . 0.9600 ?
    C25 H25B . 0.9600 ?
    C25 H25C . 0.9600 ?
loop_
    _geom_angle_atom_site_label_1
    _geom_angle_atom_site_label_2
    _geom_angle_atom_site_label_3
    _geom_angle_site_symmetry_1
    _geom_angle_site_symmetry_3
    _geom_angle
    _geom_angle_publ_flag
    O4 C1 H1A . . 109.5 ?
    O4 C1 H1B . . 109.5 ?
    H1A C1 H1B . . 109.5 ?
    O4 C1 H1C . . 109.5 ?
    H1A C1 H1C . . 109.5 ?
    H1B C1 H1C . . 109.5 ?
    O4 C2 C3 . . 125.62(19) ?
    O4 C2 C7 . . 113.63(17) ?
    C3 C2 C7 . . 120.7(2) ?
    C2 C3 C4 . . 120.8(2) ?
    C2 C3 H3 . . 119.6 ?
    C4 C3 H3 . . 119.6 ?
    C5 C4 C3 . . 120.1(2) ?
    C5 C4 H4 . . 119.9 ?
    C3 C4 H4 . . 119.9 ?
    C4 C5 C6 . . 120.6(2) ?
    C4 C5 H5 . . 119.7 ?
    C6 C5 H5 . . 119.7 ?
    C7 C6 C8 . . 122.36(17) ?
    C7 C6 C5 . . 120.13(19) ?
    C8 C6 C5 . . 117.48(19) ?
    O2 C7 C6 . . 125.07(17) ?
    O2 C7 C2 . . 117.38(17) ?
    C6 C7 C2 . . 117.53(17) ?
    N1 C8 C6 . . 126.20(18) ?
    N1 C8 H8 . . 116.9 ?
    C6 C8 H8 . . 116.9 ?
    C14 C9 C10 . . 120.28(18) ?
    C14 C9 N1 . . 114.50(16) ?
    C10 C9 N1 . . 125.23(18) ?
    C11 C10 C9 . . 119.3(2) ?
    C11 C10 H10 . . 120.3 ?
    C9 C10 H10 . . 120.3 ?
    C10 C11 C12 . . 120.7(2) ?
    C10 C11 H11 . . 119.7 ?
    C12 C11 H11 . . 119.7 ?
    C13 C12 C11 . . 120.7(2) ?
    C13 C12 H12 . . 119.7 ?
    C11 C12 H12 . . 119.7 ?
    C12 C13 C14 . . 119.5(2) ?
    C12 C13 H13 . . 120.2 ?
    C14 C13 H13 . . 120.2 ?
    C9 C14 C13 . . 119.50(18) ?
    C9 C14 N2 . . 114.59(16) ?
    C13 C14 N2 . . 125.90(18) ?
    N2 C15 C17 . . 126.06(18) ?
    N2 C15 H15 . . 117.0 ?
    C17 C15 H15 . . 117.0 ?
    O1 C16 C17 . . 124.47(17) ?
    O1 C16 C21 . . 117.89(17) ?
    C17 C16 C21 . . 117.64(17) ?
    C16 C17 C15 . . 122.53(17) ?
    C16 C17 C18 . . 119.65(18) ?
    C15 C17 C18 . . 117.79(18) ?
    C19 C18 C17 . . 120.90(19) ?
    C19 C18 H18 . . 119.6 ?
    C17 C18 H18 . . 119.6 ?
    C18 C19 C20 . . 120.06(19) ?
    C18 C19 H19 . . 120.0 ?
    C20 C19 H19 . . 120.0 ?
    C21 C20 C19 . . 120.55(19) ?
    C21 C20 H20 . . 119.7 ?
    C19 C20 H20 . . 119.7 ?
    C20 C21 O3 . . 125.44(18) ?
    C20 C21 C16 . . 121.19(19) ?
    O3 C21 C16 . . 113.37(17) ?
    O3 C22 H22A . . 109.5 ?
    O3 C22 H22B . . 109.5 ?
    H22A C22 H22B . . 109.5 ?
    O3 C22 H22C . . 109.5 ?
    H22A C22 H22C . . 109.5 ?
    H22B C22 H22C . . 109.5 ?
    N4 C23 Co1 . . 177.41(19) ?
    C23 Co1 N1 . . 92.35(8) ?
    C23 Co1 O1 . . 90.96(7) ?
    N1 Co1 O1 . . 176.68(7) ?
    C23 Co1 N2 . . 90.42(8) ?
    N1 Co1 N2 . . 85.55(7) ?
    O1 Co1 N2 . . 94.73(6) ?
    C23 Co1 O2 . . 91.57(8) ?
    N1 Co1 O2 . . 94.58(6) ?
    O1 Co1 O2 . . 85.03(6) ?
    N2 Co1 O2 . . 178.00(7) ?
    C23 Co1 O5 . . 178.11(7) ?
    N1 Co1 O5 . . 87.05(6) ?
    O1 Co1 O5 . . 89.65(6) ?
    N2 Co1 O5 . . 87.75(6) ?
    O2 Co1 O5 . . 90.26(6) ?
    C8 N1 C9 . . 121.80(16) ?
    C8 N1 Co1 . . 125.49(14) ?
    C9 N1 Co1 . . 112.69(12) ?
    C15 N2 C14 . . 122.36(16) ?
    C15 N2 Co1 . . 125.09(13) ?
    C14 N2 Co1 . . 112.53(12) ?
    C16 O1 Co1 . . 125.94(12) ?
    C7 O2 Co1 . . 126.13(12) ?
    C21 O3 C22 . . 117.74(17) ?
    C2 O4 C1 . . 117.87(19) ?
    Co1 O5 H51 . . 107.7 ?
    Co1 O5 H52 . . 124.8 ?
    H51 O5 H52 . . 103.9 ?
    N3 C24 C25 . . 178.4(4) ?
    C24 C25 H25A . . 109.5 ?
    C24 C25 H25B . . 109.5 ?
    H25A C25 H25B . . 109.5 ?
    C24 C25 H25C . . 109.5 ?
    H25A C25 H25C . . 109.5 ?
    H25B C25 H25C . . 109.5 ?
loop_
    _geom_hbond_atom_site_label_D
    _geom_hbond_atom_site_label_H
    _geom_hbond_atom_site_label_A
    _geom_hbond_site_symmetry_A
    _geom_hbond_distance_DH
    _geom_hbond_distance_HA
    _geom_hbond_distance_DA
    _geom_hbond_angle_DHA
    O5 H51 O3 3_755 0.85 2.33 2.922(2) 127
    O5 H51 O1 3_755 0.85 2.00 2.799(2) 156
    O5 H52 O2 3_755 0.85 2.24 2.813(2) 124
    O5 H52 O4 3_755 0.85 2.10 2.902(2) 158
    C10 H10 N4 2_755 0.93 2.61 3.433(3) 148
    C15 H15 N3 . 0.93 2.56 3.440(3) 159
data_global
_journal_date_recd_electronic     2011-07-13
_journal_date_accepted     2011-07-21
_journal_name_full     'Acta Crystallographica, Section E'
_journal_year     2011
_journal_volume     67
_journal_issue      8
_journal_page_first     m1162
_journal_page_last     m1162
_journal_paper_category     QM
_journal_coeditor_code     HY2451
_publ_contact_author_name     'Guang-Ming Li'
_publ_contact_author_address
;
Key Laboratory of Functional Inorganic Materials Chemistry (MOE),
School of Chemistry and Materials Science
Heilongjiang University
Harbin 150080
People's Republic of China
;
_publ_contact_author_email     'gmli_2000@163.com'
_publ_contact_author_fax     '86 451 8660 8042'
_publ_contact_author_phone     '86 451 8660 8042'
_publ_section_title
;\
Aqua(cyanido-\k<i>C</i>){6,6'-dimethoxy-2,2'-[<i>o</i>-\
phenylenebis(nitrilomethanylylidene)]diphenolato-\k^4^<i>O</i>^1^,<i>N</i>,\
<i>N</i>',<i>O</i>^1'^}cobalt(III) acetonitrile monosolvate
;
loop_
    _publ_author_name
    _publ_author_address
    'Lin, Yang'
;
Key Laboratory of Functional Inorganic Materials Chemistry (MOE)
School of Chemistry and Materials Science
Heilongjiang University
Harbin 150080
People's Republic of China
;
    'Li, Guang-Ming'
;
Key Laboratory of Functional Inorganic Materials Chemistry (MOE)
School of Chemistry and Materials Science
Heilongjiang University
Harbin 150080
People's Republic of China
;
    'Chen, Peng'
;
Key Laboratory of Functional Inorganic Materials Chemistry (MOE)
School of Chemistry and Materials Science
Heilongjiang University
Harbin 150080
People's Republic of China
;
    'Yan, Peng-Fei'
;
Key Laboratory of Functional Inorganic Materials Chemistry (MOE)
School of Chemistry and Materials Science
Heilongjiang University
Harbin 150080
People's Republic of China
;
    'Hou, Guang-Feng'
;
Key Laboratory of Functional Inorganic Materials Chemistry (MOE)
School of Chemistry and Materials Science
Heilongjiang University
Harbin 150080
People's Republic of China
;
_iucr_refine_instructions_details
;
TITL c in P2(1)/n                New: P21/c  LCo(H2O)(CN) CH3CN
CELL  0.71073   10.8290   13.2090   18.9060    90.000   118.300    90.000
ZERR  4       0.0020    0.0030    0.0060     0.000     0.020     0.000
LATT 1
SYMM             - X ,    0.50000 + Y ,    0.50000 - Z
SFAC C  H  Co N  O
UNIT 100 92 4 16 20
L.S. 8
ACTA
BOND $H
FMAP 2
PLAN 20
size 0.286 0.309 0.342
HTAB
eqiv $1 -x+2, -y, -z
htab o5 o2_$1
htab o5 o4_$1
htab o5 o3_$1
htab o5 o1_$1
htab c13 n3
htab c15 n3
WGHT    0.046000    0.932500
FVAR       0.09371
C1    1    0.554674    0.142628   -0.195016    11.00000    0.05769    0.07270 =
         0.03726    0.00199    0.00093    0.01483
AFIX 137
H1A   2    0.530104    0.081222   -0.225859    11.00000   -1.50000
H1B   2    0.580821    0.193243   -0.221886    11.00000   -1.50000
H1C   2    0.475694    0.166079   -0.189568    11.00000   -1.50000
AFIX   0
C2    1    0.716529    0.202158   -0.063728    11.00000    0.03790    0.03396 =
         0.03683    0.00309    0.01564    0.00671
C3    1    0.672097    0.301041   -0.080386    11.00000    0.04670    0.04040 =
         0.04501    0.01369    0.01475    0.01477
AFIX  43
H3    2    0.602885    0.318382   -0.131654    11.00000   -1.20000
AFIX   0
C4    1    0.729744    0.375771   -0.021166    11.00000    0.05855    0.02746 =
         0.06116    0.01149    0.02513    0.01436
AFIX  43
H4    2    0.699684    0.442494   -0.033421    11.00000   -1.20000
AFIX   0
C5    1    0.829595    0.351124    0.054257    11.00000    0.05176    0.02643 =
         0.05223    0.00174    0.02313    0.00784
AFIX  43
H5    2    0.867140    0.401165    0.093416    11.00000   -1.20000
AFIX   0
C6    1    0.877285    0.249453    0.073911    11.00000    0.03742    0.02536 =
         0.04093    0.00208    0.01966    0.00583
C7    1    0.821817    0.173211    0.014890    11.00000    0.03331    0.02835 =
         0.03531    0.00391    0.01909    0.00633
C8    1    0.984219    0.229833    0.153388    11.00000    0.04236    0.02455 =
         0.03710   -0.00450    0.02211    0.00059
AFIX  43
H8    2    1.015879    0.284602    0.188454    11.00000   -1.20000
AFIX   0
C9    1    1.154017    0.131969    0.261243    11.00000    0.03429    0.02962 =
         0.02973   -0.00319    0.01372   -0.00269
C10   1    1.214305    0.210811    0.316182    11.00000    0.04504    0.03138 =
         0.03923   -0.00677    0.01522   -0.00195
AFIX  43
H10   2    1.182503    0.276861    0.301808    11.00000   -1.20000
AFIX   0
C11   1    1.320989    0.189934    0.391637    11.00000    0.04903    0.04291 =
         0.03928   -0.01379    0.01320   -0.00958
AFIX  43
H11   2    1.361042    0.242159    0.428597    11.00000   -1.20000
AFIX   0
C12   1    1.369561    0.092002    0.413283    11.00000    0.04191    0.05241 =
         0.03168   -0.00385    0.00629   -0.00517
AFIX  43
H12   2    1.441790    0.079033    0.464689    11.00000   -1.20000
AFIX   0
C13   1    1.312071    0.013538    0.359506    11.00000    0.03964    0.03739 =
         0.03421    0.00200    0.01007   -0.00054
AFIX  43
H13   2    1.345622   -0.052065    0.374332    11.00000   -1.20000
AFIX   0
C14   1    1.202988    0.033169    0.282517    11.00000    0.03405    0.02981 =
         0.02974   -0.00146    0.01419   -0.00238
C15   1    1.158100   -0.136401    0.233198    11.00000    0.03661    0.03000 =
         0.02864    0.00442    0.01421    0.00335
AFIX  43
H15   2    1.226426   -0.156079    0.284052    11.00000   -1.20000
AFIX   0
C16   1    0.994758   -0.194073    0.094351    11.00000    0.03765    0.02130 =
         0.03356    0.00015    0.01896    0.00090
C17   1    1.092178   -0.214470    0.175602    11.00000    0.03912    0.02454 =
         0.03382    0.00266    0.01759    0.00245
C18   1    1.130476   -0.316439    0.201161    11.00000    0.04935    0.02902 =
         0.03858    0.00718    0.01917    0.00696
AFIX  43
H18   2    1.195254   -0.329649    0.254351    11.00000   -1.20000
AFIX   0
C19   1    1.073739   -0.394532    0.148967    11.00000    0.06220    0.02211 =
         0.05109    0.00562    0.02606    0.00550
AFIX  43
H19   2    1.098898   -0.460765    0.166633    11.00000   -1.20000
AFIX   0
C20   1    0.976909   -0.375425    0.068167    11.00000    0.05821    0.02414 =
         0.04385   -0.00557    0.02462   -0.00224
AFIX  43
H20   2    0.938517   -0.429219    0.032596    11.00000   -1.20000
AFIX   0
C21   1    0.938645   -0.278166    0.041404    11.00000    0.04161    0.02732 =
         0.03403   -0.00222    0.01749   -0.00197
C22   1    0.782525   -0.329670   -0.093359    11.00000    0.06636    0.04241 =
         0.04195   -0.01403    0.01098   -0.00861
AFIX 137
H22A  2    0.728762   -0.300696   -0.145819    11.00000   -1.50000
H22B  2    0.721825   -0.368380   -0.079679    11.00000   -1.50000
H22C  2    0.853735   -0.373060   -0.093249    11.00000   -1.50000
AFIX   0
C23   1    0.855076   -0.009034    0.153458    11.00000    0.03836    0.02686 =
         0.03519   -0.00441    0.01426   -0.00086
CO1   3    0.994077    0.018833    0.124299    11.00000    0.03420    0.02039 =
         0.02460   -0.00039    0.01105    0.00213
N1    4    1.042067    0.142602    0.181795    11.00000    0.03683    0.02404 =
         0.02770   -0.00226    0.01583    0.00033
N2    4    1.131712   -0.039982    0.221364    11.00000    0.03430    0.02624 =
         0.02643   -0.00094    0.01297    0.00003
N4    4    0.771086   -0.029850    0.171054    11.00000    0.05455    0.04935 =
         0.06780   -0.00989    0.03732   -0.00958
O1    5    0.953501   -0.103059    0.064569    11.00000    0.04628    0.02124 =
         0.02607   -0.00058    0.01228    0.00234
O2    5    0.861094    0.078217    0.025911    11.00000    0.04204    0.02596 =
         0.02857    0.00037    0.01159    0.00692
O3    5    0.846699   -0.250851   -0.035986    11.00000    0.05466    0.02833 =
         0.03410   -0.00576    0.01037   -0.00329
O4    5    0.669691    0.123815   -0.117355    11.00000    0.04709    0.04224 =
         0.03465    0.00182    0.00672    0.01031
O5    5    1.149133    0.048014    0.096558    11.00000    0.04003    0.03035 =
         0.03237    0.00235    0.01798    0.00503
AFIX   3
H51   2    1.113563    0.080924    0.052678    11.00000   -1.50000
H52   2    1.199243    0.003214    0.090078    11.00000   -1.50000
AFIX   0
N3    4    1.452453   -0.236547    0.391650    11.00000    0.08650    0.08843 =
         0.08757    0.01359    0.00789    0.03090
C24   1    1.496946   -0.313791    0.411133    11.00000    0.05216    0.07280 =
         0.05936   -0.00694    0.00916    0.00924
C25   1    1.558049   -0.412889    0.438442    11.00000    0.08318    0.05913 =
         0.18458   -0.00128    0.02321    0.00976
AFIX 137
H25A  2    1.655920   -0.405823    0.475868    11.00000   -1.50000
H25B  2    1.547423   -0.452446    0.393297    11.00000   -1.50000
H25C  2    1.511341   -0.446143    0.464277    11.00000   -1.50000
HKLF 4 1  1.0000  0.0000  0.0000  0.0000 -1.0000  0.0000 -1.0000  0.0000 -1.0000
REM  c in P2(1)/n                New: P21/c  LCo(H2O)(CN) CH3CN
REM R1 =  0.0342 for   4439 Fo > 4sig(Fo)  and  0.0455 for all   5426 data
REM    319 parameters refined using      0 restraints
END
WGHT      0.0458      0.9404
REM Highest difference peak  0.359,  deepest hole -0.352,  1-sigma level  0.053
Q1    1   0.8941  0.0164  0.1194  11.00000  0.05    0.36
Q2    1   0.8612  0.2974  0.0659  11.00000  0.05    0.33
Q3    1   0.4277  0.3771 -0.2713  11.00000  0.05    0.33
Q4    1   0.9663 -0.2393  0.0653  11.00000  0.05    0.30
Q5    1   1.0451 -0.2039  0.1349  11.00000  0.05    0.27
Q6    1   1.1818  0.0819  0.2697  11.00000  0.05    0.26
Q7    1   0.6279  0.1045 -0.1096  11.00000  0.05    0.25
Q8    1   1.0969 -0.2576  0.1857  11.00000  0.05    0.25
Q9    1   0.8291  0.2154  0.0529  11.00000  0.05    0.24
Q10   1   0.9655 -0.3234  0.0563  11.00000  0.05    0.24
Q11   1   0.9039  0.0810  0.0181  11.00000  0.05    0.24
Q12   1   0.7186  0.2577 -0.0685  11.00000  0.05    0.23
Q13   1   0.9869 -0.1514  0.0829  11.00000  0.05    0.23
Q14   1   0.8985  0.2344  0.1092  11.00000  0.05    0.23
Q15   1   1.1174 -0.1730  0.1984  11.00000  0.05    0.22
Q16   1   0.7675  0.1916 -0.0272  11.00000  0.05    0.22
Q17   1   1.2006  0.1759  0.2876  11.00000  0.05    0.22
Q18   1   1.1053 -0.0208  0.1890  11.00000  0.05    0.21
Q19   1   1.1313 -0.0172  0.0619  11.00000  0.05    0.21
Q20   1   0.3533 -0.0168 -0.2813  11.00000  0.05    0.21
;
