# Supplementary material for: Aqua­(cyanido-κC){6,6′-dimeth­oxy-2,2′-[o-phenyl­enebis(nitrilo­methanylyl­idene)]diphenolato-κ4 O 1,N,N′,O 1′}cobalt(III) acetonitrile monosolvate
Source: Acta Crystallogr Sect E Struct Rep Online. 2011 Jul 30;67(Pt 8):m1162. doi: 10.1107/S1600536811029461 (PMC3212260; doi:10.1107/S1600536811029461)
Supplement: Supplementary file 2 [file e-67-m1162-Isup2.hkl]

# 
# h,k,l, Fc-squared, Fo-squared, sigma(Fo-squared) and status flag 
# 
data_I
_shelx_title ' c in P2(1)/n                New: P21/c  LCo(H2O)(CN) CH3CN' 
_shelx_refln_list_code          4 
_shelx_F_calc_maximum      415.36 
_exptl_crystal_F_000      1072.00 
_reflns_d_resolution_high  0.7701 
 
loop_ 
 _symmetry_equiv_pos_as_xyz 
 'x, y, z' 
 '-x, y+1/2, -z+1/2' 
 '-x, -y, -z' 
 'x, -y-1/2, z-1/2' 
 
_cell_length_a    10.8290 
_cell_length_b    13.2090 
_cell_length_c    18.9060 
_cell_angle_alpha  90.000 
_cell_angle_beta  118.300 
_cell_angle_gamma  90.000 
 
_shelx_F_squared_multiplier     1.000 
 
loop_ 
 _refln_index_h 
 _refln_index_k 
 _refln_index_l 
 _refln_F_squared_calc 
 _refln_F_squared_meas 
 _refln_F_squared_sigma 
 _refln_observed_status 
   2   0   0     4440.98     4681.16     88.83 o 
   3   0   0       37.56       66.24      9.11 o 
   4   0   0      954.85      762.21     17.24 o 
   5   0   0     2800.27     2739.26     46.78 o 
   6   0   0    15179.84    15939.26    264.25 o 
   7   0   0     6048.15     6157.21     96.68 o 
   8   0   0      953.28      931.58     22.82 o 
   9   0   0      773.99      753.67     23.82 o 
  10   0   0       28.52       30.79      8.90 o 
  11   0   0        5.64       10.04      9.11 o 
  12   0   0      104.44      105.33     26.44 o 
   2   1   0      116.60      117.87      7.30 o 
   3   1   0      524.15      498.55      8.52 o 
   4   1   0       20.51       14.25      3.23 o 
   5   1   0      704.14      809.09     11.77 o 
   6   1   0     3670.83     3872.42     40.78 o 
   7   1   0      101.64      128.27      9.95 o 
   8   1   0       21.20       21.21      4.85 o 
   9   1   0       11.77       12.70      5.87 o 
  10   1   0        8.56        6.43      5.23 o 
  11   1   0        2.02       -1.27      5.45 o 
  12   1   0       82.87       77.28     12.54 o 
   0   2   0      125.79      218.29     23.92 o 
   1   2   0     5317.88     5351.99     44.06 o 
   2   2   0     1267.75     1269.04     16.66 o 
   3   2   0     2811.68     2857.33     21.17 o 
   4   2   0     1333.15     1164.59     12.51 o 
   5   2   0     3793.76     3686.07     35.32 o 
   6   2   0     1730.04     1711.04     26.70 o 
   7   2   0     1746.34     1755.17     25.41 o 
   8   2   0     1439.01     1452.71     20.57 o 
   9   2   0      569.22      597.29     25.22 o 
  10   2   0      130.25      143.33     10.31 o 
  11   2   0       50.10       59.10      8.56 o 
  12   2   0       38.74       35.64      8.83 o 
   1   3   0        1.43       -6.45     16.51 o 
   2   3   0      860.08      857.57      8.65 o 
   3   3   0     1360.22     1423.99     12.35 o 
   4   3   0        1.80        6.95      3.30 o 
   5   3   0     1124.94     1118.79     15.78 o 
   6   3   0      145.79      151.03      6.56 o 
   7   3   0        3.66       -2.32      5.10 o 
   8   3   0        0.04       -5.38      5.92 o 
   9   3   0        4.46        5.58      7.13 o 
  10   3   0        0.27       10.58      9.37 o 
  11   3   0       49.45       46.20      7.74 o 
  12   3   0       23.14       11.72      9.72 o 
   0   4   0     3316.25     3159.35     40.18 o 
   1   4   0     7096.54     7406.76     72.71 o 
   2   4   0     1682.12     1513.40     17.21 o 
   3   4   0      587.83      557.54      8.48 o 
   4   4   0     2395.61     2220.33     20.41 o 
   5   4   0     1624.97     1431.51     15.43 o 
   6   4   0     1430.19     1432.99     21.39 o 
   7   4   0     1749.51     1700.86     34.58 o 
   8   4   0     1716.26     1747.80     31.45 o 
   9   4   0     1486.49     1554.51     31.42 o 
  10   4   0      925.51      988.85     21.62 o 
  11   4   0       95.18      130.49     16.96 o 
  12   4   0       56.59       56.23     17.47 o 
   1   5   0     4806.69     4829.81     45.46 o 
   2   5   0        0.17        6.89      3.19 o 
   3   5   0     1586.53     1913.87     19.69 o 
   4   5   0     2333.76     2453.64     23.30 o 
   5   5   0      779.19      815.04     11.54 o 
   6   5   0       14.92       10.57      5.05 o 
   7   5   0      101.50      102.84      7.82 o 
   8   5   0       24.19       23.60      6.55 o 
   9   5   0      276.63      293.01     12.58 o 
  10   5   0      264.30      305.37     15.94 o 
  11   5   0      138.97      138.56     12.81 o 
   0   6   0     2505.91     2344.86     42.14 o 
   1   6   0     1345.08     1380.51     20.05 o 
   2   6   0       20.33       60.14      6.88 o 
   3   6   0     1958.05     1850.24     18.52 o 
   4   6   0     5411.49     5418.41     55.32 o 
   5   6   0     1974.38     1912.66     18.78 o 
   6   6   0     2473.08     2490.40     26.69 o 
   7   6   0      590.42      620.56     14.68 o 
   8   6   0      121.01      116.82      9.61 o 
   9   6   0      327.52      358.92     17.04 o 
  10   6   0      504.98      525.08     19.15 o 
  11   6   0       61.43       54.62     11.82 o 
   1   7   0      258.13      253.73      5.52 o 
   2   7   0      249.47      244.93      8.09 o 
   3   7   0     1231.37     1291.35     14.41 o 
   4   7   0       31.01       18.26      3.56 o 
   5   7   0       16.43       18.23      3.74 o 
   6   7   0       62.96       61.54      4.77 o 
   7   7   0      143.21      162.37      6.97 o 
   8   7   0      548.98      567.99     14.76 o 
   9   7   0       88.63       90.29      8.84 o 
  10   7   0       20.69       10.95      6.32 o 
  11   7   0        5.33        8.59      6.84 o 
   0   8   0     3762.60     3741.26     58.08 o 
   1   8   0     3480.28     3489.77     34.47 o 
   2   8   0     2135.80     2387.63     22.06 o 
   3   8   0     1890.06     1890.34     29.39 o 
   4   8   0      587.26      522.72     11.55 o 
   5   8   0      654.23      610.51     11.51 o 
   6   8   0      398.06      383.43     10.73 o 
   7   8   0      578.67      598.95     13.10 o 
   8   8   0       64.28       66.54      6.56 o 
   9   8   0       25.49       22.38      8.12 o 
  10   8   0       11.36        4.30      6.74 o 
   1   9   0      248.81      277.49      8.88 o 
   2   9   0     1117.00     1178.73     13.43 o 
   3   9   0      116.47      115.26      5.87 o 
   4   9   0       14.29       16.78      4.81 o 
   5   9   0      265.17      260.11      7.14 o 
   6   9   0       25.46       27.32      4.52 o 
   7   9   0       12.24       12.21      5.21 o 
   8   9   0        7.04       -3.66      6.42 o 
   9   9   0       17.44       16.92      6.81 o 
  10   9   0       21.35       19.48      9.59 o 
   0  10   0      577.82      584.96     15.35 o 
   1  10   0       47.49       42.74      4.84 o 
   2  10   0      805.75      848.66     12.10 o 
   3  10   0     4147.55     4121.39     50.65 o 
   4  10   0     1083.20     1079.76     20.05 o 
   5  10   0        2.46        4.46      3.78 o 
   6  10   0        5.56        4.06      4.48 o 
   7  10   0       24.34       28.03      7.94 o 
   8  10   0       36.95       35.45      6.78 o 
   9  10   0      107.57      111.63      7.86 o 
  10  10   0      142.71      137.71     18.79 o 
   1  11   0       31.37       37.62      5.67 o 
   2  11   0      121.92      119.81      9.03 o 
   3  11   0       14.77       16.13      5.96 o 
   4  11   0      403.82      360.88     12.16 o 
   5  11   0       12.38       10.51      4.20 o 
   6  11   0        8.91        3.06      5.27 o 
   7  11   0        3.42        6.82      5.06 o 
   8  11   0        5.26        8.23      6.59 o 
   9  11   0       14.22       23.59      6.70 o 
   0  12   0      211.86      234.89     12.41 o 
   1  12   0       19.34       20.19      5.11 o 
   2  12   0      117.43      117.62      8.19 o 
   3  12   0      162.84      163.87     10.36 o 
   4  12   0      102.70       96.34      9.59 o 
   5  12   0       61.41       77.42      9.11 o 
   6  12   0        9.67        7.20      5.84 o 
   7  12   0       33.51       35.05      9.54 o 
   8  12   0       19.59       21.15      6.38 o 
   1  13   0      153.25      132.73      8.07 o 
   2  13   0      328.28      352.61     14.39 o 
   3  13   0      148.06      158.91     10.51 o 
   4  13   0        0.12        4.34      7.42 o 
   5  13   0       60.12       51.46      5.22 o 
   6  13   0      103.36       84.77      7.00 o 
   7  13   0       16.91        7.21      5.89 o 
   8  13   0       46.66       47.31     13.10 o 
   0  14   0      102.12      127.26     16.05 o 
   1  14   0       42.42       49.08      7.38 o 
   2  14   0        0.07       -4.26      4.26 o 
   3  14   0        9.48        8.88      5.52 o 
   4  14   0        0.70        6.88      6.08 o 
   5  14   0       10.83        3.49      4.51 o 
   6  14   0        3.35        8.60      8.67 o 
   7  14   0        0.95        2.43     11.51 o 
   1  15   0       14.03       15.35      5.28 o 
   2  15   0       54.71       59.96      7.33 o 
   3  15   0        7.97       12.17      6.02 o 
   4  15   0       12.22       11.87      9.96 o 
   5  15   0        3.14       -0.56      7.84 o 
   6  15   0       18.42        4.56     30.75 o 
   0  16   0        5.44        2.56      8.79 o 
   1  16   0       82.12       88.89      6.90 o 
   2  16   0      143.13      164.65     10.66 o 
   3  16   0       36.07       19.83     11.82 o 
   4  16   0      115.05       56.75     18.84 o 
   1  17   0       14.90       34.94      9.70 o 
 -12   1   1       19.20       18.88      7.16 o 
 -11   1   1        0.63       -3.87      6.40 o 
 -10   1   1        2.96        4.15      4.75 o 
  -9   1   1      145.47      145.86      7.88 o 
  -8   1   1      833.39      881.09     20.92 o 
  -7   1   1     3959.24     4044.23     42.72 o 
  -6   1   1     1071.02     1002.02     15.06 o 
  -5   1   1       26.26       14.15      3.53 o 
  -4   1   1      149.19      116.22      4.26 o 
  -3   1   1      215.04      223.21      4.82 o 
  -2   1   1     8671.33     9030.23    165.63 o 
   1   1   1      903.70     1080.71      8.72 o 
   2   1   1    12399.74    13064.71    167.56 o 
   3   1   1      289.83      393.01      7.39 o 
   4   1   1     2730.60     2645.73     25.81 o 
   5   1   1     5836.24     5922.89     59.75 o 
   6   1   1     4516.00     4519.00     49.39 o 
   7   1   1     1102.94     1100.03     16.39 o 
   8   1   1      893.41      906.57     15.36 o 
   9   1   1      512.10      545.21     12.18 o 
  10   1   1       67.44       77.80      9.79 o 
  11   1   1       78.80       85.87      7.86 o 
  12   1   1      163.39      151.54     11.87 o 
 -12   2   1        0.74       -8.12      8.12 o 
 -11   2   1       11.09       -0.21      6.44 o 
 -10   2   1       51.69       51.95      7.95 o 
  -9   2   1       11.83       14.32      6.28 o 
  -8   2   1        0.51        3.64      4.75 o 
  -7   2   1       15.76        8.40      5.46 o 
  -6   2   1      168.09      172.86      6.71 o 
  -5   2   1      362.79      380.54      7.53 o 
  -4   2   1        1.68        3.19      3.83 o 
  -3   2   1       41.94       39.02      2.70 o 
  -2   2   1      175.12      275.44     25.64 o 
  -1   2   1     7226.96     6648.97     61.78 o 
   0   2   1     1744.39     1799.46     31.07 o 
   1   2   1      585.25      480.12     12.46 o 
   2   2   1     2789.39     2905.68     22.11 o 
   3   2   1     1248.62     1217.57     10.98 o 
   4   2   1       63.59       72.01      4.06 o 
   5   2   1     1516.07     1582.67     19.90 o 
   6   2   1      121.17      127.54      6.98 o 
   7   2   1        0.22        1.72      5.35 o 
   8   2   1      189.55      201.57      8.77 o 
   9   2   1        7.30        5.70      5.13 o 
  10   2   1        0.10       -3.65      6.82 o 
  11   2   1       37.69       44.22      7.88 o 
  12   2   1        5.26       11.39     39.86 o 
 -12   3   1       24.84       17.00      9.57 o 
 -11   3   1       75.30       83.97      8.65 o 
 -10   3   1        4.13       10.14      8.95 o 
  -9   3   1      109.99       94.49      9.80 o 
  -8   3   1      301.27      306.08     11.59 o 
  -7   3   1      170.11      196.31      7.74 o 
  -6   3   1      250.03      261.84      8.85 o 
  -5   3   1      659.45      594.81      8.97 o 
  -4   3   1      427.42      409.44      6.36 o 
  -3   3   1        7.60        4.91      2.25 o 
  -2   3   1        9.81       12.70      3.35 o 
  -1   3   1     3717.71     3591.30     34.82 o 
   0   3   1    10608.00    10499.49    113.09 o 
   1   3   1    12405.27    13622.16    167.34 o 
   2   3   1       77.44       69.80      3.45 o 
   3   3   1     1187.17     1249.26     12.64 o 
   4   3   1      703.35      593.71      7.31 o 
   5   3   1     3696.83     3548.41     35.94 o 
   6   3   1     1423.64     1385.60     17.84 o 
   7   3   1     1851.02     1825.43     23.26 o 
   8   3   1     1316.25     1332.47     24.48 o 
   9   3   1      835.89      832.60     23.87 o 
  10   3   1       33.49       41.60      8.18 o 
  11   3   1        1.91       11.02      8.32 o 
 -12   4   1       83.52       73.12     11.98 o 
 -11   4   1      487.15      472.53     21.37 o 
 -10   4   1      348.72      364.65     13.90 o 
  -9   4   1      246.76      269.43     10.74 o 
  -8   4   1       20.09       24.11      6.81 o 
  -7   4   1      159.76      172.07      8.96 o 
  -6   4   1       26.09       14.93      4.40 o 
  -5   4   1        3.59        0.15      2.57 o 
  -4   4   1      585.58      560.71     10.91 o 
  -3   4   1     1066.02     1127.68     13.81 o 
  -2   4   1      163.35      205.22      4.91 o 
  -1   4   1      745.82      737.92      8.71 o 
   0   4   1      678.17      634.89      6.76 o 
   1   4   1     3599.50     3505.67     30.78 o 
   2   4   1     2566.92     2502.55     32.40 o 
   3   4   1       43.87       47.65      4.80 o 
   4   4   1      438.02      492.66      8.57 o 
   5   4   1     2401.76     2473.23     26.01 o 
   6   4   1       99.91      131.17      7.71 o 
   7   4   1      358.92      379.47     16.43 o 
   8   4   1        8.79        6.53      9.60 o 
   9   4   1       17.45       19.36      9.31 o 
  10   4   1       19.12       18.85      9.48 o 
  11   4   1      149.45      155.15     11.82 o 
 -12   5   1       49.76       43.16     13.11 o 
 -11   5   1      607.49      585.38     28.44 o 
 -10   5   1      137.71      151.30     10.37 o 
  -9   5   1      374.52      408.23     21.53 o 
  -8   5   1      547.06      596.44     13.31 o 
  -7   5   1      492.90      521.87     13.40 o 
  -6   5   1      436.29      466.18      8.88 o 
  -5   5   1     4016.41     3989.89     34.86 o 
  -4   5   1     6004.64     6326.91     62.49 o 
  -3   5   1      425.80      341.77      6.52 o 
  -2   5   1     2770.18     2958.18     25.19 o 
  -1   5   1     2950.12     2939.36     32.37 o 
   0   5   1     1160.23     1051.07     11.22 o 
   1   5   1     4960.88     5408.79     46.21 o 
   2   5   1     2196.58     2050.44     19.31 o 
   3   5   1     1490.23     1558.19     14.35 o 
   4   5   1     1585.95     1453.85     14.28 o 
   5   5   1      795.94      740.61     15.22 o 
   6   5   1      768.56      748.35     12.31 o 
   7   5   1     1602.23     1658.46     24.40 o 
   8   5   1     2695.85     2685.22     41.68 o 
   9   5   1      634.48      677.36     22.68 o 
  10   5   1      680.74      747.34     22.88 o 
  11   5   1      450.62      499.75     18.06 o 
 -11   6   1       64.52       56.60     14.95 o 
 -10   6   1       22.05       23.79      8.37 o 
  -9   6   1       96.77       58.35     10.05 o 
  -8   6   1      159.58      157.10     10.30 o 
  -7   6   1      170.80      189.47      9.23 o 
  -6   6   1     2681.81     2599.51     24.71 o 
  -5   6   1     4145.76     4422.12     44.13 o 
  -4   6   1     2435.39     2405.37     26.27 o 
  -3   6   1      726.82      739.43     10.24 o 
  -2   6   1     1128.17     1051.64     13.52 o 
  -1   6   1      318.01      324.37      6.74 o 
   0   6   1     2134.55     1972.69     17.36 o 
   1   6   1      213.89      378.43      7.44 o 
   2   6   1      461.03      641.78     10.14 o 
   3   6   1      559.51      532.25      6.56 o 
   4   6   1        2.33        1.26      3.33 o 
   5   6   1       14.04       27.52      4.52 o 
   6   6   1      894.07      937.47     16.75 o 
   7   6   1       98.81      104.57      6.71 o 
   8   6   1      136.16      146.22     10.99 o 
   9   6   1      361.88      370.40     17.02 o 
  10   6   1      219.73      267.46     16.27 o 
  11   6   1        0.39       -5.72      8.00 o 
 -11   7   1       19.76       32.68     10.08 o 
 -10   7   1       24.70       25.24      8.84 o 
  -9   7   1      253.63      259.72     13.16 o 
  -8   7   1      153.84      156.75      7.48 o 
  -7   7   1       78.08       79.64      6.51 o 
  -6   7   1      134.36      123.13      6.25 o 
  -5   7   1      132.21      125.80      6.19 o 
  -4   7   1      548.44      462.94      8.40 o 
  -3   7   1     2647.47     2585.02     25.78 o 
  -2   7   1      898.98      935.53     12.08 o 
  -1   7   1       99.26       97.28      7.56 o 
   0   7   1       76.58       43.93      4.34 o 
   1   7   1       16.57        8.46      3.20 o 
   2   7   1     1330.82     1315.31     44.43 o 
   3   7   1     1630.67     1555.16     19.16 o 
   4   7   1      235.86      207.70      5.23 o 
   5   7   1      899.26      840.27     12.52 o 
   6   7   1      177.77      191.24      8.15 o 
   7   7   1      552.83      547.29     14.60 o 
   8   7   1       42.64       43.93      7.12 o 
   9   7   1      127.85      139.40      8.31 o 
  10   7   1        5.56        9.04      7.75 o 
  11   7   1       69.59       71.75     54.66 o 
 -11   8   1      187.87      216.89     23.00 o 
 -10   8   1      383.38      373.21     16.30 o 
  -9   8   1       21.33       20.73      7.30 o 
  -8   8   1       22.08       30.80      5.55 o 
  -7   8   1      840.86      831.42     13.90 o 
  -6   8   1      916.01      884.53     15.68 o 
  -5   8   1     1241.98     1177.57     16.14 o 
  -4   8   1     1116.58     1093.78     16.99 o 
  -3   8   1     1896.77     1910.17     30.49 o 
  -2   8   1      789.00      748.34     10.86 o 
  -1   8   1      584.48      573.86      9.40 o 
   0   8   1      434.04      444.14      6.56 o 
   1   8   1     3101.79     3274.00     48.98 o 
   2   8   1     3570.59     3653.71     33.14 o 
   3   8   1     1573.03     1622.55     20.99 o 
   4   8   1      810.73      828.50      9.89 o 
   5   8   1       10.75        5.83      3.49 o 
   6   8   1      171.12      165.03      6.82 o 
   7   8   1        3.31        6.84      5.81 o 
   8   8   1      119.64      157.84      7.46 o 
   9   8   1       85.32       74.89      7.56 o 
  10   8   1       62.66       54.84      7.60 o 
 -10   9   1       11.78       11.26      8.05 o 
  -9   9   1        6.05       -0.43      5.35 o 
  -8   9   1       40.61       19.57      5.92 o 
  -7   9   1       10.83        6.55      7.03 o 
  -6   9   1       29.43       34.05      4.76 o 
  -5   9   1      200.87      216.64      9.08 o 
  -4   9   1      219.52      197.91     14.39 o 
  -3   9   1      280.82      288.00      6.63 o 
  -2   9   1        4.38       11.98      4.35 o 
  -1   9   1      518.03      493.95      8.64 o 
   0   9   1       38.49       54.19      5.21 o 
   1   9   1      138.03      149.34      5.00 o 
   2   9   1     1033.41     1157.92     16.26 o 
   3   9   1     1684.13     1646.16     21.93 o 
   4   9   1      418.14      421.11      8.54 o 
   5   9   1      273.46      266.69      8.68 o 
   6   9   1      134.12      151.38      9.22 o 
   7   9   1      162.43      150.40      8.31 o 
   8   9   1      447.37      445.22     10.75 o 
   9   9   1      410.74      390.50     19.73 o 
  10   9   1      117.02      108.92     11.59 o 
 -10  10   1      498.42      471.06     21.33 o 
  -9  10   1      109.35      117.39      8.25 o 
  -8  10   1      121.55      110.30      8.72 o 
  -7  10   1      558.09      545.23     11.63 o 
  -6  10   1      885.20      885.95     17.92 o 
  -5  10   1     2800.62     2664.05     37.48 o 
  -4  10   1     4505.14     4512.80     59.07 o 
  -3  10   1     2988.81     3091.51     38.79 o 
  -2  10   1      710.30      741.55     12.26 o 
  -1  10   1     1040.57     1032.22     16.50 o 
   0  10   1      602.65      603.31      9.06 o 
   1  10   1     2893.41     2961.09     30.21 o 
   2  10   1     1747.21     1873.74     23.77 o 
   3  10   1      850.50      854.24     16.57 o 
   4  10   1      594.03      594.52     21.42 o 
   5  10   1      785.11      767.22     11.93 o 
   6  10   1      147.65      152.39      8.33 o 
   7  10   1       14.07       17.23      5.35 o 
   8  10   1       51.97       59.58      6.89 o 
   9  10   1       99.54       94.60     14.90 o 
  -9  11   1      177.88      162.08     13.82 o 
  -8  11   1       52.71       41.42      6.63 o 
  -7  11   1        0.13        3.16      4.77 o 
  -6  11   1       98.17      115.86      8.80 o 
  -5  11   1      302.29      302.74     13.56 o 
  -4  11   1      522.96      515.70     13.64 o 
  -3  11   1      543.12      548.60     10.85 o 
  -2  11   1      419.10      461.02     13.64 o 
  -1  11   1      174.70      179.04      6.82 o 
   0  11   1      362.19      390.45     11.24 o 
   1  11   1     2376.26     2452.73     26.96 o 
   2  11   1     3501.13     3373.96     34.82 o 
   3  11   1      282.76      274.44      8.72 o 
   4  11   1       73.15       81.62      4.48 o 
   5  11   1        6.00        8.40      5.68 o 
   6  11   1        0.63       -2.05      3.85 o 
   7  11   1      243.15      222.30     10.20 o 
   8  11   1      119.37      107.11     15.14 o 
   9  11   1       16.36       19.56      6.77 o 
  -9  12   1      173.86      163.02     10.72 o 
  -8  12   1       90.89       67.77     12.70 o 
  -7  12   1      347.23      340.53      9.97 o 
  -6  12   1      240.56      266.75     10.00 o 
  -5  12   1        3.61        2.90      6.51 o 
  -4  12   1       23.94       31.67      6.26 o 
  -3  12   1       20.49       19.69      5.22 o 
  -2  12   1       50.95       47.54      5.36 o 
  -1  12   1      222.78      219.77      7.49 o 
   0  12   1      827.24      846.72     12.26 o 
   1  12   1       82.68       69.97      6.72 o 
   2  12   1      735.16      727.96     11.33 o 
   3  12   1      623.47      647.63     15.23 o 
   4  12   1      271.54      312.23      7.47 o 
   5  12   1      272.74      278.85      8.58 o 
   6  12   1      258.22      235.89     17.67 o 
   7  12   1       19.14       28.43      7.19 o 
   8  12   1       13.73       -5.07     11.80 o 
  -8  13   1        0.94        3.68      6.37 o 
  -7  13   1        5.68       13.12      5.01 o 
  -6  13   1        1.00        6.78      6.15 o 
  -5  13   1       76.34       54.91      7.24 o 
  -4  13   1        8.67        6.33      5.16 o 
  -3  13   1       25.09       21.50      5.31 o 
  -2  13   1       25.09       28.96      5.21 o 
  -1  13   1        9.08        2.83      6.05 o 
   0  13   1        0.43       -2.99      5.28 o 
   1  13   1       43.59       48.28      5.53 o 
   2  13   1        2.82        5.98      3.95 o 
   3  13   1       10.15        1.71      7.23 o 
   4  13   1       33.13       23.17      4.63 o 
   5  13   1      147.58      137.20      7.82 o 
   6  13   1       13.53        6.44      7.66 o 
   7  13   1       38.15       33.10     11.12 o 
  -7  14   1      170.85      155.22     13.09 o 
  -6  14   1      325.60      328.08     13.18 o 
  -5  14   1      233.37      222.00     11.49 o 
  -4  14   1      551.77      571.93     14.89 o 
  -3  14   1     1089.30     1119.69     18.75 o 
  -2  14   1     1012.31     1034.11     16.61 o 
  -1  14   1      711.22      753.61     15.78 o 
   0  14   1      429.56      465.90     10.13 o 
   1  14   1      189.23      195.89      7.91 o 
   2  14   1      364.61      365.68     11.15 o 
   3  14   1      798.18      776.79     20.08 o 
   4  14   1      349.46      368.91     14.36 o 
   5  14   1      317.95      334.50     18.37 o 
   6  14   1      132.52      111.22     15.45 o 
  -6  15   1        2.09       18.21     19.06 o 
  -5  15   1        0.98       -7.60      7.78 o 
  -4  15   1        0.58       -1.08      7.13 o 
  -3  15   1       28.45       21.13      5.70 o 
  -2  15   1        1.18        3.23      5.79 o 
  -1  15   1        2.32        9.99      7.17 o 
   0  15   1       21.81       28.54      6.68 o 
   1  15   1      130.81      137.68      6.80 o 
   2  15   1       63.32       59.66      5.41 o 
   3  15   1       73.50       69.43     10.73 o 
   4  15   1      116.16      112.82     12.46 o 
   5  15   1      120.70      150.03     26.24 o 
  -4  16   1      501.35      496.51     33.02 o 
  -3  16   1      491.71      486.90     16.93 o 
  -2  16   1      248.42      242.76     10.61 o 
  -1  16   1      192.38      202.51     11.86 o 
   0  16   1      183.63      185.04     13.15 o 
   1  16   1       57.79       48.93      8.22 o 
   2  16   1       72.89       56.03     16.01 o 
   3  16   1      181.37      145.58     30.56 o 
   4  16   1       58.46       56.42     12.71 o 
  -1  17   1      289.73      315.45     12.64 o 
   0  17   1       74.28       76.58     12.07 o 
   1  17   1        0.38        1.14     17.08 o 
 -12   0   2        4.97        9.20      9.06 o 
 -11   0   2      159.33      171.41     19.73 o 
 -10   0   2      362.49      359.66     26.09 o 
  -9   0   2     1227.98     1267.54     29.26 o 
  -8   0   2      250.72      259.44     12.66 o 
  -7   0   2       87.35       89.29      6.85 o 
  -6   0   2      765.10      754.92     31.89 o 
  -5   0   2     2076.59     2201.89     46.26 o 
  -4   0   2       56.56       94.46     11.66 o 
  -3   0   2     2693.82     2692.18     38.72 o 
  -2   0   2       23.90       28.47      6.83 o 
   1   0   2      156.40       74.81      4.83 o 
   2   0   2       87.15       68.15      5.64 o 
   3   0   2     1138.09     1240.90     21.49 o 
   4   0   2        0.46        1.94      4.13 o 
   5   0   2       85.92       84.96      7.95 o 
   6   0   2     2584.40     2695.39     43.06 o 
   7   0   2      736.20      734.90     17.87 o 
   8   0   2       98.16       98.47     10.62 o 
   9   0   2        1.17        1.52      6.86 o 
  10   0   2       92.47      102.52     15.19 o 
  11   0   2      364.69      377.68     17.20 o 
 -12   1   2        4.01        8.63      6.39 o 
 -11   1   2       14.74       10.01      8.13 o 
 -10   1   2       13.73       17.38      6.68 o 
  -9   1   2      104.09      111.80      6.76 o 
  -8   1   2      384.91      414.95     12.46 o 
  -7   1   2      472.43      447.52     10.85 o 
  -6   1   2       64.35      148.09     40.60 o 
  -5   1   2      304.98      327.06      6.27 o 
  -4   1   2      147.64      155.47      8.37 o 
  -3   1   2    33570.18    35735.96    596.35 o 
  -2   1   2      920.45      862.11     18.79 o 
   1   1   2      299.21      393.52      4.59 o 
   2   1   2     3668.47     3716.87     29.10 o 
   3   1   2      375.80      420.57      6.42 o 
   4   1   2      761.67      821.40     10.00 o 
   5   1   2     1000.34     1076.45     15.40 o 
   6   1   2      159.49      176.82      9.94 o 
   7   1   2      188.20      188.83      8.78 o 
   8   1   2      188.42      192.52     11.09 o 
   9   1   2        0.28       -0.13      4.86 o 
  10   1   2        2.27        2.96      7.05 o 
  11   1   2       11.15        9.41      6.96 o 
 -12   2   2        6.20        3.56      7.87 o 
 -11   2   2       17.98       20.91      6.39 o 
 -10   2   2       72.86       57.69     12.91 o 
  -9   2   2        0.95        2.38      5.18 o 
  -8   2   2       24.59       11.82      8.05 o 
  -7   2   2       17.23       18.42      5.92 o 
  -6   2   2      841.04      862.62     11.65 o 
  -5   2   2       10.66        4.77      3.57 o 
  -4   2   2      998.39      975.59     16.71 o 
  -3   2   2     3101.35     3114.52     29.23 o 
  -2   2   2     2612.47     2771.52     24.84 o 
  -1   2   2     4053.94     4063.18     37.13 o 
   0   2   2     4046.49     4279.95     38.99 o 
   1   2   2      756.38      872.87     22.75 o 
   2   2   2     1253.82     1297.32     14.85 o 
   3   2   2       22.81       26.41      3.14 o 
   4   2   2      956.48      972.66     13.66 o 
   5   2   2       71.00       92.76      9.62 o 
   6   2   2        4.21        3.88      4.77 o 
   7   2   2       17.29       16.41      7.31 o 
   8   2   2      139.83      142.31      7.90 o 
   9   2   2       42.63       45.00      6.96 o 
  10   2   2       19.36       29.57      9.80 o 
  11   2   2       47.24       38.22     10.64 o 
 -12   3   2       22.73       15.74      8.15 o 
 -11   3   2       10.26       16.91      6.43 o 
 -10   3   2       57.90       48.46      7.83 o 
  -9   3   2       45.40       56.56      9.25 o 
  -8   3   2      195.47      223.78     14.96 o 
  -7   3   2      458.92      455.05     13.19 o 
  -6   3   2      190.31      172.78      7.00 o 
  -5   3   2       14.73       16.85      3.85 o 
  -4   3   2       54.30       49.27      3.36 o 
  -3   3   2      316.59      324.41      5.30 o 
  -2   3   2     1516.88     1654.06     15.94 o 
  -1   3   2     2279.42     2341.38     21.48 o 
   0   3   2      703.97      666.05     13.49 o 
   1   3   2      180.17      127.70      4.67 o 
   2   3   2     2124.90     2175.64     30.11 o 
   3   3   2      640.89      595.51      7.91 o 
   4   3   2      265.35      274.05      6.32 o 
   5   3   2      962.51      877.66     11.42 o 
   6   3   2      193.79      183.87      7.23 o 
   7   3   2      423.95      408.28     13.72 o 
   8   3   2        2.54       -4.36      5.80 o 
   9   3   2       41.18       53.44      7.45 o 
  10   3   2      111.78      122.22     10.90 o 
  11   3   2       78.61       93.38     10.78 o 
 -12   4   2        1.28        7.07      7.76 o 
 -11   4   2      103.51      107.06     12.85 o 
 -10   4   2      949.92      970.28     19.12 o 
  -9   4   2      183.01      181.23     14.02 o 
  -8   4   2        3.14        8.78      6.05 o 
  -7   4   2      105.81       90.49      8.26 o 
  -6   4   2       36.34       33.82      3.70 o 
  -5   4   2     1845.94     1965.71     26.64 o 
  -4   4   2     2247.86     2234.70     22.96 o 
  -3   4   2     1154.56     1241.54     12.02 o 
  -2   4   2     1894.25     2046.08     17.93 o 
  -1   4   2     4217.52     4447.45     42.83 o 
   0   4   2      439.48      444.68     16.28 o 
   1   4   2     2883.79     2989.08     27.37 o 
   2   4   2       11.32       16.80      2.55 o 
   3   4   2      200.04      237.46     11.33 o 
   4   4   2       70.96      122.54      7.45 o 
   5   4   2      252.05      254.84      6.63 o 
   6   4   2       80.57       87.83      8.35 o 
   7   4   2      785.32      813.22     16.38 o 
   8   4   2       19.48       20.23      8.08 o 
   9   4   2       10.86        4.85      7.91 o 
  10   4   2       58.94       62.67     14.68 o 
  11   4   2       23.83       28.75      8.69 o 
 -12   5   2      123.91      142.33     12.69 o 
 -11   5   2      259.32      269.78     15.20 o 
 -10   5   2      240.88      255.13     14.19 o 
  -9   5   2      341.76      346.18     14.00 o 
  -8   5   2       68.59       92.82      7.56 o 
  -7   5   2     2054.89     2065.39     27.49 o 
  -6   5   2     2826.48     2719.61     24.90 o 
  -5   5   2     1139.63     1124.56     15.03 o 
  -4   5   2        4.32        7.54      3.90 o 
  -3   5   2      347.95      319.62      8.42 o 
  -2   5   2     2524.52     2572.62     25.97 o 
  -1   5   2      542.94      511.87     10.19 o 
   0   5   2     6286.49     6084.62     57.99 o 
   1   5   2     2395.71     2370.71     25.82 o 
   2   5   2     8456.55     8552.66     90.49 o 
   3   5   2     3060.64     3240.33     26.73 o 
   4   5   2      424.01      412.35     10.70 o 
   5   5   2       41.19       52.37      5.21 o 
   6   5   2     1332.71     1372.11     19.87 o 
   7   5   2     2808.27     2774.24     43.06 o 
   8   5   2     1156.65     1140.05     29.24 o 
   9   5   2      471.04      506.25     19.89 o 
  10   5   2        8.83        1.91     10.01 o 
  11   5   2       13.60       29.49      9.45 o 
 -12   6   2       34.54       14.98      7.61 o 
 -11   6   2      160.50      120.43     10.38 o 
 -10   6   2      197.64      209.46      9.41 o 
  -9   6   2        0.81       -2.38      5.00 o 
  -8   6   2      260.38      277.33      9.00 o 
  -7   6   2      892.63      860.04     13.70 o 
  -6   6   2       32.44       40.25      6.25 o 
  -5   6   2      380.46      391.19      8.58 o 
  -4   6   2     1257.51     1429.75     16.15 o 
  -3   6   2     1833.95     2097.20     18.65 o 
  -2   6   2      377.22      351.27      6.39 o 
  -1   6   2     1066.17     1210.29     14.06 o 
   0   6   2     5499.51     6116.87     62.01 o 
   1   6   2      586.98      609.46      7.06 o 
   2   6   2       22.09       40.49      3.90 o 
   3   6   2      117.76       85.79      6.76 o 
   4   6   2     1028.97     1024.63     13.63 o 
   5   6   2        0.96        1.52      3.28 o 
   6   6   2        0.42        0.55      4.27 o 
   7   6   2        2.88        1.50      4.98 o 
   8   6   2        2.81       -2.65      7.63 o 
   9   6   2        0.30       -3.64      9.35 o 
  10   6   2      195.09      214.72     22.19 o 
 -11   7   2      167.40      180.05     11.15 o 
 -10   7   2        5.68        9.93      6.25 o 
  -9   7   2      100.96       85.49      7.15 o 
  -8   7   2      264.36      263.97      9.52 o 
  -7   7   2      631.30      623.37     12.49 o 
  -6   7   2     3416.40     3430.30     38.51 o 
  -5   7   2     2896.17     3001.07     36.91 o 
  -4   7   2     1617.39     1557.92     19.72 o 
  -3   7   2     2286.93     2236.10     23.76 o 
  -2   7   2     3551.49     3713.22     40.14 o 
  -1   7   2     4364.59     4492.81     48.79 o 
   0   7   2     1473.28     1277.84     13.43 o 
   1   7   2     1391.69     1251.71     16.30 o 
   2   7   2     3710.30     3746.29     38.43 o 
   3   7   2     2680.79     2841.56     31.76 o 
   4   7   2     1632.30     1609.12     17.35 o 
   5   7   2      435.61      448.46      8.25 o 
   6   7   2        3.65        2.12      4.42 o 
   7   7   2      359.85      391.78     10.05 o 
   8   7   2      187.36      200.08      9.64 o 
   9   7   2       88.97       84.63      9.69 o 
  10   7   2      172.69      184.69     10.92 o 
 -11   8   2       58.08       59.27     14.30 o 
 -10   8   2       45.71       56.49     10.17 o 
  -9   8   2       39.46       84.67     17.37 o 
  -8   8   2       63.26       48.09      8.91 o 
  -7   8   2       25.30       32.60      5.77 o 
  -6   8   2       73.28       83.86      5.61 o 
  -5   8   2       55.50       66.13      6.28 o 
  -4   8   2        6.81        3.91      4.71 o 
  -3   8   2       80.35       96.84      4.85 o 
  -2   8   2      611.55      645.18      9.45 o 
  -1   8   2       48.52       40.14      4.35 o 
   0   8   2       75.46       77.26      4.23 o 
   1   8   2      497.60      533.78      7.00 o 
   2   8   2      530.71      609.33     10.69 o 
   3   8   2      310.06      309.26      6.86 o 
   4   8   2        6.26        6.17      3.41 o 
   5   8   2        0.31        4.61      3.51 o 
   6   8   2      361.35      334.59     10.64 o 
   7   8   2        3.53        0.15      4.16 o 
   8   8   2      353.85      347.24     12.83 o 
   9   8   2      203.45      161.66      9.28 o 
  10   8   2       92.31       81.44      9.51 o 
 -11   9   2      300.16      336.43     21.82 o 
 -10   9   2      222.40      245.58     13.36 o 
  -9   9   2      184.35      179.45      8.19 o 
  -8   9   2      314.84      313.78      9.73 o 
  -7   9   2      950.58      947.92     16.33 o 
  -6   9   2     2484.78     2490.83     31.49 o 
  -5   9   2     3219.82     3174.15     60.49 o 
  -4   9   2     1575.64     1508.16     27.94 o 
  -3   9   2     3634.13     3590.77     35.19 o 
  -2   9   2     2647.18     2599.08     31.72 o 
  -1   9   2     5247.17     5084.74     52.38 o 
   0   9   2     5227.22     5122.53     55.49 o 
   1   9   2     5233.32     5182.65     54.05 o 
   2   9   2     3988.76     4122.76     47.01 o 
   3   9   2     3115.02     3100.60     35.60 o 
   4   9   2      490.09      526.84      8.42 o 
   5   9   2      356.38      348.76      8.51 o 
   6   9   2      341.18      365.02      8.88 o 
   7   9   2      782.58      774.96     15.17 o 
   8   9   2      620.85      587.73     17.98 o 
   9   9   2      305.51      277.74     13.77 o 
 -10  10   2      102.84       88.21     10.49 o 
  -9  10   2      158.42      168.93      9.35 o 
  -8  10   2      253.50      234.91      9.12 o 
  -7  10   2      205.39      197.96      8.42 o 
  -6  10   2      113.22      130.84      8.53 o 
  -5  10   2       13.17       19.71      5.48 o 
  -4  10   2      105.89      100.03      8.15 o 
  -3  10   2      206.83      202.62      6.35 o 
  -2  10   2        2.41       -0.45      4.89 o 
  -1  10   2      133.00      128.85      5.77 o 
   0  10   2      186.13      209.50      8.44 o 
   1  10   2       74.57       97.28      6.56 o 
   2  10   2      552.95      588.83     12.02 o 
   3  10   2      561.34      526.50     11.84 o 
   4  10   2      196.65      174.06      5.79 o 
   5  10   2        1.27        7.23      4.38 o 
   6  10   2       51.54       50.07      5.41 o 
   7  10   2      151.36      142.30      6.83 o 
   8  10   2      137.63      137.50      9.08 o 
   9  10   2       86.32       67.73     12.33 o 
  -9  11   2       88.79       87.12      9.10 o 
  -8  11   2      419.02      421.11     18.31 o 
  -7  11   2      370.49      361.89     10.03 o 
  -6  11   2      316.05      331.40      8.97 o 
  -5  11   2     1325.36     1292.85     26.14 o 
  -4  11   2      762.71      751.23     14.32 o 
  -3  11   2       83.75       80.86      7.26 o 
  -2  11   2     1162.88     1185.89     17.93 o 
  -1  11   2      597.21      602.41     19.56 o 
   0  11   2      793.00      799.11     12.88 o 
   1  11   2       43.84       43.57      5.64 o 
   2  11   2     3788.33     3687.94     47.00 o 
   3  11   2     2744.23     2710.31     36.23 o 
   4  11   2     1807.44     1762.39     35.82 o 
   5  11   2      877.93      843.39     18.86 o 
   6  11   2      303.41      311.32     11.46 o 
   7  11   2      433.88      448.14     15.77 o 
   8  11   2      551.86      468.23     25.61 o 
  -9  12   2       14.99       13.89      6.01 o 
  -8  12   2       21.06       14.98      8.02 o 
  -7  12   2        0.07       -3.02      5.39 o 
  -6  12   2      584.65      538.97     11.63 o 
  -5  12   2      553.99      529.70     16.93 o 
  -4  12   2     1135.57     1100.00     19.93 o 
  -3  12   2     2450.91     2452.85     32.26 o 
  -2  12   2      107.87      109.96      5.96 o 
  -1  12   2        3.32        7.32      3.87 o 
   0  12   2      800.26      826.52     13.75 o 
   1  12   2      925.47      914.85     13.46 o 
   2  12   2       42.72       43.49      5.28 o 
   3  12   2      426.50      365.84     17.51 o 
   4  12   2       48.06       39.48      5.54 o 
   5  12   2       49.01       48.57      4.71 o 
   6  12   2       28.31       30.22      5.64 o 
   7  12   2        4.51       -9.39     14.83 o 
   8  12   2       18.20       19.70     11.12 o 
  -8  13   2      182.62      167.85      9.45 o 
  -7  13   2      394.34      382.53     12.33 o 
  -6  13   2      375.81      378.03     10.61 o 
  -5  13   2      495.91      516.13     13.55 o 
  -4  13   2      760.13      795.42     15.90 o 
  -3  13   2      863.63      859.15     14.97 o 
  -2  13   2     1073.37     1112.99     17.36 o 
  -1  13   2      590.87      592.13     10.53 o 
   0  13   2     1456.15     1500.91     23.65 o 
   1  13   2     1162.72     1143.13     18.59 o 
   2  13   2      516.92      591.98     12.23 o 
   3  13   2      457.90      512.00     22.05 o 
   4  13   2     1086.77     1073.47     13.73 o 
   5  13   2      593.78      589.49     20.19 o 
   6  13   2      387.34      381.25     21.38 o 
   7  13   2      379.30      348.79     18.07 o 
  -7  14   2        0.06       -6.21      6.21 o 
  -6  14   2        0.46        2.42      5.51 o 
  -5  14   2       24.17       29.00      7.68 o 
  -4  14   2       33.98       27.88      6.13 o 
  -3  14   2        2.47        5.78      5.00 o 
  -2  14   2      161.96      165.67     12.23 o 
  -1  14   2       87.78       81.89     10.15 o 
   0  14   2       73.37       88.38      7.58 o 
   1  14   2        0.31       11.92      5.01 o 
   2  14   2       23.31       13.50      5.56 o 
   3  14   2        1.41        1.00      4.52 o 
   4  14   2       61.23       56.09     12.37 o 
   5  14   2      132.98      139.84     16.21 o 
   6  14   2       39.41       31.09     12.30 o 
  -6  15   2      425.55      412.60     12.95 o 
  -5  15   2      253.19      247.56     11.31 o 
  -4  15   2      633.24      642.15     15.78 o 
  -3  15   2     1488.95     1476.65     21.33 o 
  -2  15   2     2039.35     2064.88     27.01 o 
  -1  15   2     1301.10     1344.52     21.50 o 
   0  15   2      562.68      564.43     18.18 o 
   1  15   2      415.05      409.80     15.85 o 
   2  15   2      448.82      453.40     16.60 o 
   3  15   2     1089.58     1095.67     30.11 o 
   4  15   2      968.46      992.29     35.49 o 
   5  15   2      879.37      848.79     39.64 o 
  -4  16   2        3.58        7.35      8.12 o 
  -3  16   2       41.13       42.59      6.33 o 
  -2  16   2       50.70       53.61      6.88 o 
  -1  16   2       49.69       44.95      7.54 o 
   0  16   2       78.92       70.62      8.56 o 
   1  16   2        2.60       -8.92     13.90 o 
   2  16   2        3.50       19.64     11.49 o 
   3  16   2       51.14       59.48     15.20 o 
  -1  17   2      854.97      922.67     23.29 o 
   0  17   2      261.63      271.46     22.78 o 
 -13   1   3       81.91      106.04     11.71 o 
 -12   1   3      209.48      242.75      9.76 o 
 -11   1   3      318.36      334.93     13.86 o 
 -10   1   3      255.31      279.84     10.28 o 
  -9   1   3     1024.69     1031.30     26.11 o 
  -8   1   3     2609.59     2673.07     33.06 o 
  -7   1   3     2095.04     2149.62     26.23 o 
  -6   1   3     2710.72     2518.14     31.29 o 
  -5   1   3     6672.37     6618.36     72.50 o 
  -4   1   3     4606.74     4453.74     44.51 o 
  -3   1   3     3737.34     3586.91     38.07 o 
  -2   1   3    25607.26    26539.74    570.53 o 
  -1   1   3     6892.65     6733.35     63.95 o 
   0   1   3     8388.39     8764.27     74.70 o 
   1   1   3     3512.72     3220.13     25.35 o 
   2   1   3      114.80      113.28      4.16 o 
   3   1   3     2077.49     1950.05     17.87 o 
   4   1   3     3784.05     4207.40     42.29 o 
   5   1   3      482.74      391.65     10.83 o 
   6   1   3      317.69      289.76      7.98 o 
   7   1   3      612.18      640.48     17.57 o 
   8   1   3      308.70      305.29     12.05 o 
   9   1   3       68.50       66.48      7.15 o 
  10   1   3        5.14        1.80      5.65 o 
  11   1   3       15.26       11.25      8.82 o 
 -12   2   3        0.53       -4.05      6.78 o 
 -11   2   3        9.53       22.47      5.74 o 
 -10   2   3        1.94       10.42     11.71 o 
  -9   2   3       88.20      110.35      8.54 o 
  -8   2   3      617.53      609.60     12.64 o 
  -7   2   3      151.74      158.16      6.13 o 
  -6   2   3      468.47      492.73     15.56 o 
  -5   2   3       47.06       52.21      3.73 o 
  -4   2   3       97.70      105.04      7.89 o 
  -3   2   3      835.94      815.09      8.88 o 
  -2   2   3    16369.61    16030.42    201.61 o 
  -1   2   3     4211.67     3566.21     32.64 o 
   0   2   3     2606.88     2414.52     50.96 o 
   1   2   3      350.32      355.97      4.91 o 
   2   2   3      191.36      197.42      4.14 o 
   3   2   3      721.36      771.67      9.85 o 
   4   2   3      140.00      166.92      6.41 o 
   5   2   3        0.36        5.48      4.26 o 
   6   2   3        8.59       -0.11      5.41 o 
   7   2   3      263.73      248.06     17.06 o 
   8   2   3       27.17       29.98      6.39 o 
   9   2   3        0.51        0.66      6.06 o 
  10   2   3        8.33        1.48      6.46 o 
  11   2   3        7.84        0.60      6.96 o 
 -12   3   3      272.79      283.38     13.97 o 
 -11   3   3      377.94      393.13     16.85 o 
 -10   3   3      369.57      399.89     12.54 o 
  -9   3   3      548.53      606.12     21.70 o 
  -8   3   3     1633.70     1694.69     28.77 o 
  -7   3   3     1250.56     1236.39     19.12 o 
  -6   3   3     1172.62     1141.43     16.60 o 
  -5   3   3     2687.68     2706.22     28.62 o 
  -4   3   3     2999.72     2843.49     23.14 o 
  -3   3   3       25.27       59.89      4.93 o 
  -2   3   3      105.93       85.80      4.93 o 
  -1   3   3     4204.41     4351.24     39.78 o 
   0   3   3     2948.38     2816.19     25.87 o 
   1   3   3     6131.92     5993.35     52.59 o 
   2   3   3      320.71      222.88      6.79 o 
   3   3   3       63.14       73.29      4.27 o 
   4   3   3        9.74        7.67      2.96 o 
   5   3   3     1642.72     1579.16     20.41 o 
   6   3   3      688.46      681.11     16.96 o 
   7   3   3      470.57      472.13     13.15 o 
   8   3   3      702.40      731.97     20.19 o 
   9   3   3      130.78      135.87      7.98 o 
  10   3   3       14.87       11.38      9.22 o 
  11   3   3        5.76       -3.15      7.68 o 
 -12   4   3       31.92       28.72      8.12 o 
 -11   4   3       25.83        7.80     10.49 o 
 -10   4   3       45.07       46.85     10.88 o 
  -9   4   3       81.20       76.79     10.55 o 
  -8   4   3      445.84      455.79     14.30 o 
  -7   4   3     1208.93     1217.56     19.38 o 
  -6   4   3      177.82      190.41      4.65 o 
  -5   4   3      709.95      739.88     11.49 o 
  -4   4   3       51.78       62.42      5.10 o 
  -3   4   3      590.93      627.69      7.43 o 
  -2   4   3      491.66      546.75      7.42 o 
  -1   4   3     7133.58     7426.51     78.57 o 
   0   4   3     7577.57     7446.25     66.39 o 
   1   4   3     1843.75     1668.55     25.21 o 
   2   4   3        1.53        8.32      2.88 o 
   3   4   3       49.95       58.51      4.40 o 
   4   4   3      115.11      109.75      5.07 o 
   5   4   3      864.23      867.86     10.82 o 
   6   4   3      333.36      341.20      9.37 o 
   7   4   3     1930.71     1939.64     31.32 o 
   8   4   3     1156.55     1147.14     26.46 o 
   9   4   3      103.12      145.71     13.15 o 
  10   4   3        0.97       -3.33      9.46 o 
  11   4   3      104.76       94.84     10.16 o 
 -12   5   3      387.15      419.50     14.81 o 
 -11   5   3      279.12      276.40     12.29 o 
 -10   5   3      369.28      416.73     11.92 o 
  -9   5   3      422.52      442.00     29.46 o 
  -8   5   3      377.86      375.27     13.53 o 
  -7   5   3      669.92      667.89     10.99 o 
  -6   5   3     1435.19     1467.30     15.52 o 
  -5   5   3      393.73      353.14      6.59 o 
  -4   5   3        5.53       21.72      3.58 o 
  -3   5   3      668.96      611.34     10.50 o 
  -2   5   3     3896.42     3943.99     37.56 o 
  -1   5   3     9440.11     9821.30    106.92 o 
   0   5   3     2905.79     2664.45     20.89 o 
   1   5   3     8778.59     9472.05    133.24 o 
   2   5   3    13508.99    15121.59    221.80 o 
   3   5   3      490.65      485.02      8.32 o 
   4   5   3      650.86      635.67     12.67 o 
   5   5   3      892.64      864.43     12.67 o 
   6   5   3       50.26       56.57      6.67 o 
   7   5   3      315.28      301.35     23.54 o 
   8   5   3     1001.01     1012.00     22.22 o 
   9   5   3       17.00       10.02     10.17 o 
  10   5   3       17.60        2.78      9.02 o 
 -12   6   3       21.63        5.69      8.23 o 
 -11   6   3      439.04      407.81     14.16 o 
 -10   6   3      165.36      177.02     10.03 o 
  -9   6   3      158.50      163.34      9.37 o 
  -8   6   3      166.76      181.75     14.85 o 
  -7   6   3      162.84      149.74      7.54 o 
  -6   6   3      499.12      466.38      8.06 o 
  -5   6   3      408.14      504.99     11.63 o 
  -4   6   3     1524.44     1702.60     17.49 o 
  -3   6   3       73.53       64.95      8.71 o 
  -2   6   3      188.13      216.08      5.59 o 
  -1   6   3     4112.86     4031.36     37.76 o 
   0   6   3     5585.68     5905.09     52.38 o 
   1   6   3      662.83      623.49      8.54 o 
   2   6   3     1362.37     1337.72     12.80 o 
   3   6   3     1192.15     1166.33     11.24 o 
   4   6   3       48.10       43.04      4.91 o 
   5   6   3      112.23      116.88      7.41 o 
   6   6   3     2572.36     2516.72     34.65 o 
   7   6   3      196.03      204.49     13.17 o 
   8   6   3        2.04        9.62      8.38 o 
   9   6   3        4.21       14.96     11.41 o 
  10   6   3       32.60       30.53     11.84 o 
 -12   7   3        0.74       22.78     27.33 o 
 -11   7   3        1.10       -0.46      9.95 o 
 -10   7   3       99.50       82.57     11.15 o 
  -9   7   3      256.28      283.23     17.47 o 
  -8   7   3      905.83      887.19     13.94 o 
  -7   7   3     1000.01      951.21     23.94 o 
  -6   7   3      502.00      452.18      8.89 o 
  -5   7   3     1509.42     1541.07     32.05 o 
  -4   7   3      165.80      160.86      6.90 o 
  -3   7   3      520.37      491.52      9.31 o 
  -2   7   3      617.60      590.90      8.72 o 
  -1   7   3     2270.71     2260.51     22.58 o 
   0   7   3     5391.53     5362.81     49.40 o 
   1   7   3      121.86       81.94      4.44 o 
   2   7   3       16.46        8.85      2.57 o 
   3   7   3        2.35        3.44      3.22 o 
   4   7   3     1140.43     1095.33     11.06 o 
   5   7   3      168.06      175.63      6.57 o 
   6   7   3      613.72      611.70     10.64 o 
   7   7   3      380.62      383.76     10.27 o 
   8   7   3        1.26        3.90      6.36 o 
   9   7   3        0.33        4.07     10.31 o 
  10   7   3        9.85       13.68      7.40 o 
 -11   8   3       29.68       28.95     11.66 o 
 -10   8   3       75.61       80.95     10.75 o 
  -9   8   3      121.82      120.57     10.66 o 
  -8   8   3      203.65      235.00      9.75 o 
  -7   8   3      851.23      853.60     18.62 o 
  -6   8   3     1538.60     1578.81     21.94 o 
  -5   8   3      621.04      616.74     11.08 o 
  -4   8   3     1083.93     1135.54     15.29 o 
  -3   8   3      465.40      458.98      9.57 o 
  -2   8   3     1819.85     1835.17     20.76 o 
  -1   8   3     1956.82     1895.62     17.80 o 
   0   8   3      902.65      871.96     10.01 o 
   1   8   3     1381.80     1410.09     13.70 o 
   2   8   3     1322.99     1324.16     12.25 o 
   3   8   3     1223.47     1169.56     15.95 o 
   4   8   3     1025.31     1040.96     13.55 o 
   5   8   3       31.50       28.16      4.66 o 
   6   8   3       83.97       86.77      4.87 o 
   7   8   3     1079.25     1032.57     16.26 o 
   8   8   3      488.21      456.53     26.78 o 
   9   8   3       90.33       99.70     10.07 o 
  10   8   3       41.88       31.97     13.18 o 
 -11   9   3       48.49       49.72     11.56 o 
 -10   9   3       43.08       37.59      9.18 o 
  -9   9   3      174.66      170.94     10.37 o 
  -8   9   3      656.26      667.73     26.00 o 
  -7   9   3      401.97      381.21      9.94 o 
  -6   9   3      432.96      427.27     10.73 o 
  -5   9   3      126.05      159.23      8.71 o 
  -4   9   3      120.68      112.14      6.20 o 
  -3   9   3      565.84      533.74     13.92 o 
  -2   9   3     1448.38     1461.09     18.84 o 
  -1   9   3      857.36      866.21     11.08 o 
   0   9   3     1066.33     1052.63     19.96 o 
   1   9   3      936.91      895.53     10.52 o 
   2   9   3       19.67       28.37      5.15 o 
   3   9   3       28.33       22.68      3.31 o 
   4   9   3       49.73       48.26      3.04 o 
   5   9   3      214.69      218.24      7.89 o 
   6   9   3      148.49      129.75      6.84 o 
   7   9   3       69.02       65.32      6.45 o 
   8   9   3        4.43       -2.97      6.63 o 
   9   9   3        0.09       12.29     10.36 o 
 -10  10   3       45.88       45.24      9.70 o 
  -9  10   3      130.25      132.19      9.77 o 
  -8  10   3      194.58      175.08      8.66 o 
  -7  10   3      260.30      246.94     14.79 o 
  -6  10   3      452.31      470.54     18.57 o 
  -5  10   3     1675.43     1603.00     29.29 o 
  -4  10   3     1253.31     1324.24     17.32 o 
  -3  10   3     1208.77     1194.83     16.59 o 
  -2  10   3      665.09      665.91     12.46 o 
  -1  10   3      879.60      891.33     12.99 o 
   0  10   3      776.42      784.61      9.98 o 
   1  10   3     5871.12     5957.81     86.04 o 
   2  10   3     2234.47     2194.09     25.64 o 
   3  10   3     1180.98     1103.44     18.23 o 
   4  10   3      837.54      854.41     12.77 o 
   5  10   3      217.40      241.00      9.98 o 
   6  10   3       55.67       67.20      6.77 o 
   7  10   3      663.23      618.87     13.96 o 
   8  10   3      493.69      443.81     22.13 o 
   9  10   3      182.27      141.22     54.66 o 
 -10  11   3       53.70       55.89     11.21 o 
  -9  11   3       45.85       44.71      6.26 o 
  -8  11   3      103.45       96.79     10.50 o 
  -7  11   3       50.45       72.16     12.20 o 
  -6  11   3      158.74      185.32     14.21 o 
  -5  11   3      652.08      663.12     25.41 o 
  -4  11   3      451.72      444.29     14.71 o 
  -3  11   3       26.60       32.74      4.73 o 
  -2  11   3       49.61       57.57      6.55 o 
  -1  11   3      449.94      453.01     11.08 o 
   0  11   3     1578.64     1707.53     19.26 o 
   1  11   3      125.15      123.25      4.01 o 
   2  11   3       39.28       43.49      8.65 o 
   3  11   3        1.29        2.19      2.75 o 
   4  11   3        0.31        3.95      3.78 o 
   5  11   3        0.46       -2.67      3.52 o 
   6  11   3       38.44       32.24      6.00 o 
   7  11   3       52.99       43.79     11.12 o 
   8  11   3       20.50       27.37     14.37 o 
  -9  12   3       77.58       64.27      8.23 o 
  -8  12   3       42.09       39.68      7.52 o 
  -7  12   3        3.77        3.92      5.78 o 
  -6  12   3      128.90      147.61     10.14 o 
  -5  12   3       26.99       25.74      7.41 o 
  -4  12   3       36.80       41.10      5.45 o 
  -3  12   3      536.84      558.25     11.60 o 
  -2  12   3      690.41      708.22     14.27 o 
  -1  12   3       87.32       88.93      6.47 o 
   0  12   3      350.79      347.24      7.61 o 
   1  12   3       13.22       22.47      4.71 o 
   2  12   3       96.77      130.09     16.60 o 
   3  12   3      521.95      529.05      9.09 o 
   4  12   3      790.50      761.11     23.76 o 
   5  12   3      324.63      309.53     10.68 o 
   6  12   3      693.71      683.63     27.03 o 
   7  12   3      282.21      270.45     16.67 o 
  -8  13   3        3.33        2.72      5.99 o 
  -7  13   3       10.99        5.84      5.50 o 
  -6  13   3       27.39       31.86     11.37 o 
  -5  13   3        3.85        3.87      6.03 o 
  -4  13   3       21.50       19.47      5.04 o 
  -3  13   3        3.60       -0.76      5.31 o 
  -2  13   3       94.09      118.66      7.30 o 
  -1  13   3      166.89      181.79      7.93 o 
   0  13   3       78.84       86.06      9.76 o 
   1  13   3      175.70      169.87     12.20 o 
   2  13   3      167.39      159.86     15.94 o 
   3  13   3       28.30       25.40      3.45 o 
   4  13   3        3.01        7.83      9.65 o 
   5  13   3       70.01       93.30     13.57 o 
   6  13   3       16.96       19.55     12.94 o 
   7  13   3        3.48        0.47     12.77 o 
  -7  14   3       72.98       69.09      6.90 o 
  -6  14   3       32.32       20.97      8.04 o 
  -5  14   3      114.98      105.01      8.71 o 
  -4  14   3      178.76      202.41     12.99 o 
  -3  14   3      569.79      625.15     18.44 o 
  -2  14   3      713.27      722.58     13.00 o 
  -1  14   3      721.68      713.90     13.20 o 
   0  14   3      385.01      378.18     12.06 o 
   1  14   3      109.97      105.65      9.25 o 
   2  14   3      384.51      406.87     12.89 o 
   3  14   3      849.67      758.76     24.23 o 
   4  14   3      381.91      363.19     19.46 o 
   5  14   3      412.69      390.45     21.25 o 
   6  14   3      311.12      265.77     22.07 o 
  -6  15   3       54.98       47.47      8.64 o 
  -5  15   3      141.84      135.92     16.44 o 
  -4  15   3       99.38      106.23      8.96 o 
  -3  15   3        1.24        9.16      5.14 o 
  -2  15   3        5.31        3.60      6.05 o 
  -1  15   3        6.25        5.25      4.38 o 
   0  15   3        7.78        1.31      5.44 o 
   1  15   3        2.80        5.63      9.44 o 
   2  15   3        1.88       -2.12      9.96 o 
   3  15   3       42.95       55.10     11.38 o 
   4  15   3        1.91       -1.56      9.16 o 
  -5  16   3      108.85      156.02     35.30 o 
  -4  16   3      207.27      243.48     13.00 o 
  -3  16   3      313.90      333.58     13.79 o 
  -2  16   3      218.10      209.71     11.18 o 
  -1  16   3       26.66       20.47      8.95 o 
   0  16   3      167.49      171.12     15.23 o 
   1  16   3      151.22      127.41     15.87 o 
   2  16   3      216.76      240.48     19.93 o 
   3  16   3      285.29      296.19     27.94 o 
 -13   0   4      243.90      254.02     16.46 o 
 -12   0   4      544.28      567.75     20.04 o 
 -11   0   4      231.11      237.68     12.32 o 
 -10   0   4     1081.02     1122.69     31.44 o 
  -9   0   4     5230.00     5439.28     90.24 o 
  -8   0   4     2598.99     2790.24     59.61 o 
  -7   0   4     1071.38      937.71     24.61 o 
  -6   0   4     6135.58     6474.44    111.80 o 
  -5   0   4     4300.34     4226.21     89.97 o 
  -4   0   4    34611.55    36768.39   1278.91 o 
  -3   0   4   172525.58   174624.23  11566.00 o 
  -2   0   4    49833.52    55199.77   1244.38 o 
  -1   0   4       13.99       20.98      2.98 o 
   0   0   4    26516.65    27771.52    483.93 o 
   1   0   4     4337.93     4168.57     48.89 o 
   2   0   4     3121.67     2927.58     33.20 o 
   3   0   4     1332.84     1188.17     17.83 o 
   4   0   4     2022.45     1874.48     28.46 o 
   5   0   4      530.24      405.32     10.73 o 
   6   0   4     2004.77     1947.39     58.79 o 
   7   0   4      241.81      245.25     13.06 o 
   8   0   4      353.25      325.39     19.67 o 
   9   0   4      787.41      785.61     28.90 o 
  10   0   4      679.39      664.83     21.60 o 
  11   0   4      101.12       89.97     21.47 o 
 -13   1   4        1.74        1.82      6.98 o 
 -12   1   4        2.29        4.15      5.81 o 
 -11   1   4        0.48       -6.00      6.00 o 
 -10   1   4        3.10        1.43      4.20 o 
  -9   1   4       91.33      109.62     12.47 o 
  -8   1   4      324.34      359.99     10.52 o 
  -7   1   4        1.38        0.08      4.64 o 
  -6   1   4        0.04        0.39      4.26 o 
  -5   1   4      559.76      526.76      9.28 o 
  -4   1   4    11149.35    11082.14    180.20 o 
  -3   1   4    77582.76    83775.12   2862.33 o 
  -2   1   4     1158.70     1516.97     55.29 o 
  -1   1   4      113.99      100.27      5.52 o 
   0   1   4     4051.40     3985.51     30.35 o 
   1   1   4     1406.34     1259.26      9.71 o 
   2   1   4     2337.70     2436.41     21.97 o 
   3   1   4    13111.33    14277.72    166.04 o 
   4   1   4      915.29     1068.80     12.28 o 
   5   1   4       13.08       11.45      3.69 o 
   6   1   4        3.16        5.62      4.61 o 
   7   1   4       92.24       90.47      6.83 o 
   8   1   4        0.91        6.27      5.61 o 
   9   1   4       39.79       44.38      8.58 o 
  10   1   4        5.28       -5.62      6.77 o 
  11   1   4        4.93        9.42      8.19 o 
 -13   2   4      222.83      269.61     13.47 o 
 -12   2   4      368.58      379.73     23.28 o 
 -11   2   4      353.36      414.30     12.89 o 
 -10   2   4      114.55      132.96     10.03 o 
  -9   2   4      233.90      249.22     11.29 o 
  -8   2   4     1377.89     1324.93     34.85 o 
  -7   2   4     2683.71     2800.96     34.15 o 
  -6   2   4     4245.68     4149.94     48.09 o 
  -5   2   4     3142.53     2981.07     28.31 o 
  -4   2   4     2229.56     2083.99     22.52 o 
  -3   2   4      376.10      353.71     18.57 o 
  -2   2   4       32.08       19.20      5.72 o 
  -1   2   4     7505.99     7303.52     70.06 o 
   0   2   4     5270.47     4894.12     37.00 o 
   1   2   4    14764.88    15322.25    187.82 o 
   2   2   4     4004.16     4140.07     34.59 o 
   3   2   4     5618.82     5812.91     52.07 o 
   4   2   4      717.07      708.26     10.83 o 
   5   2   4     2895.33     2718.39     31.88 o 
   6   2   4     1361.71     1344.14     30.72 o 
   7   2   4     1126.16     1057.43     19.76 o 
   8   2   4      208.31      210.89      8.84 o 
   9   2   4       26.59       30.43      7.29 o 
  10   2   4       88.61      100.93     10.57 o 
  11   2   4       99.04      101.73     22.64 o 
 -13   3   4        0.48       25.48     13.10 o 
 -12   3   4        0.36       -3.98      5.35 o 
 -11   3   4        2.12       -0.37      6.89 o 
 -10   3   4        5.14       12.30      7.48 o 
  -9   3   4      407.09      421.14     13.64 o 
  -8   3   4      170.29      191.93     15.63 o 
  -7   3   4      155.43      179.98      6.41 o 
  -6   3   4      329.05      321.09      6.76 o 
  -5   3   4      365.38      368.88      6.40 o 
  -4   3   4     1135.84     1024.14     10.42 o 
  -3   3   4      118.00      137.22      2.84 o 
  -2   3   4      671.80      647.76      8.37 o 
  -1   3   4     1130.95     1108.74     10.85 o 
   0   3   4      134.63       92.51     11.18 o 
   1   3   4     2900.75     3094.30     22.02 o 
   2   3   4     3074.09     3429.89     28.37 o 
   3   3   4     1192.04     1162.23     10.85 o 
   4   3   4      482.06      522.83      8.55 o 
   5   3   4       90.26      108.18      6.38 o 
   6   3   4      593.16      634.99     13.62 o 
   7   3   4      353.39      368.11     15.17 o 
   8   3   4      173.17      192.90      9.58 o 
   9   3   4       60.05       46.29      6.81 o 
  10   3   4        0.50       -4.12      7.40 o 
 -12   4   4      315.21      353.76     18.42 o 
 -11   4   4      291.27      294.01     14.63 o 
 -10   4   4      195.55      216.92     10.52 o 
  -9   4   4      105.29      112.40     10.36 o 
  -8   4   4      396.41      406.74     25.48 o 
  -7   4   4     1409.94     1416.23     20.52 o 
  -6   4   4      628.41      559.77     11.46 o 
  -5   4   4     2505.78     2344.79     36.96 o 
  -4   4   4     6235.71     6148.93     63.95 o 
  -3   4   4      489.60      422.62      8.71 o 
  -2   4   4      315.05      343.88      6.74 o 
  -1   4   4      305.15      256.26     10.70 o 
   0   4   4    13738.53    13536.83    202.87 o 
   1   4   4    15580.33    15433.61    156.94 o 
   2   4   4     7742.16     7712.79     75.53 o 
   3   4   4     1257.17     1123.29     11.04 o 
   4   4   4     2177.25     2103.17     19.75 o 
   5   4   4     2031.82     1903.95     20.50 o 
   6   4   4     3748.83     3754.30     46.35 o 
   7   4   4     5254.04     5385.29     65.04 o 
   8   4   4     1519.21     1561.16     24.33 o 
   9   4   4      496.15      540.34     17.75 o 
  10   4   4      164.00      193.33     13.11 o 
 -12   5   4      402.80      387.61     39.36 o 
 -11   5   4      342.39      335.08     17.56 o 
 -10   5   4        0.12       -1.45      6.30 o 
  -9   5   4      125.30      126.86     15.31 o 
  -8   5   4       37.55       31.41      5.75 o 
  -7   5   4       20.39       15.64      5.44 o 
  -6   5   4      500.83      502.14     11.74 o 
  -5   5   4     1848.15     1963.75     26.96 o 
  -4   5   4        2.24        4.40      3.53 o 
  -3   5   4      198.39      202.57      5.83 o 
  -2   5   4      398.56      408.62      8.15 o 
  -1   5   4     1633.90     1694.88     22.93 o 
   0   5   4     3960.28     4299.66     50.62 o 
   1   5   4     2610.00     2845.77     29.99 o 
   2   5   4       11.31        4.87      1.73 o 
   3   5   4      114.19      132.80      5.56 o 
   4   5   4      363.73      388.24     11.61 o 
   5   5   4      362.31      380.78     11.09 o 
   6   5   4      434.93      417.33     18.75 o 
   7   5   4      304.76      311.24     16.37 o 
   8   5   4       65.27       74.22      9.54 o 
   9   5   4        6.10        4.48      8.81 o 
  10   5   4       10.64       25.75     13.68 o 
 -12   6   4      219.48      261.42     17.83 o 
 -11   6   4        4.27       -6.39      6.39 o 
 -10   6   4      155.26      173.17      9.45 o 
  -9   6   4      562.93      593.53     21.20 o 
  -8   6   4     1491.66     1503.86     31.23 o 
  -7   6   4     2491.65     2449.54     27.38 o 
  -6   6   4     1282.29     1343.22     16.86 o 
  -5   6   4      259.41      224.33      9.86 o 
  -4   6   4      440.21      360.18      9.86 o 
  -3   6   4     2619.83     2537.70     25.88 o 
  -2   6   4     1131.12     1161.79     12.45 o 
  -1   6   4     1459.07     1333.14     43.59 o 
   0   6   4     4244.70     3934.20     32.37 o 
   1   6   4     4531.57     4346.53     53.25 o 
   2   6   4     1105.10     1156.33     12.33 o 
   3   6   4     1954.39     1940.09     16.98 o 
   4   6   4     3416.40     3255.34     34.11 o 
   5   6   4      527.09      509.64     13.35 o 
   6   6   4     1221.18     1237.09     18.96 o 
   7   6   4      266.58      259.45     12.58 o 
   8   6   4      181.23      166.20     10.37 o 
   9   6   4      259.28      273.47     19.40 o 
  10   6   4      154.50      164.73     14.26 o 
 -12   7   4      168.54      174.34     15.97 o 
 -11   7   4      236.47      235.76     13.73 o 
 -10   7   4        1.82       -9.09      9.09 o 
  -9   7   4       30.82       36.81      7.71 o 
  -8   7   4       12.41        8.78      4.73 o 
  -7   7   4       44.31       56.29      5.05 o 
  -6   7   4      265.75      266.48     12.14 o 
  -5   7   4       48.48       55.25      4.64 o 
  -4   7   4       46.35       55.83      4.70 o 
  -3   7   4       47.86       47.83      4.59 o 
  -2   7   4      895.72      956.99     12.15 o 
  -1   7   4     5382.96     5859.81     62.22 o 
   0   7   4     1822.13     1987.27     27.56 o 
   1   7   4      564.98      684.81     10.78 o 
   2   7   4      508.71      525.78      8.85 o 
   3   7   4      249.40      256.84     10.86 o 
   4   7   4      336.28      344.01      8.13 o 
   5   7   4     1226.79     1210.43     18.50 o 
   6   7   4      254.66      228.93     10.10 o 
   7   7   4      266.29      236.25     21.25 o 
   8   7   4       22.96       21.84     10.68 o 
   9   7   4        0.96        4.66      6.86 o 
  10   7   4       11.58       14.47     13.06 o 
 -11   8   4       81.96       79.96     10.84 o 
 -10   8   4      170.29      189.34     20.14 o 
  -9   8   4      345.72      338.63     17.21 o 
  -8   8   4       80.90       80.93      6.23 o 
  -7   8   4      613.55      632.18     18.89 o 
  -6   8   4     1065.51     1096.65     19.08 o 
  -5   8   4     2087.65     2135.94     25.97 o 
  -4   8   4      947.66      905.96     12.24 o 
  -3   8   4     2300.97     2192.80     38.46 o 
  -2   8   4     1279.38     1244.90     13.74 o 
  -1   8   4     1089.80     1138.19     11.92 o 
   0   8   4     1194.09     1196.69     11.23 o 
   1   8   4     1083.49     1055.29     11.42 o 
   2   8   4     1813.18     1854.12     15.63 o 
   3   8   4      851.30      843.21      9.96 o 
   4   8   4       36.41       40.72      4.41 o 
   5   8   4       27.11       24.29      3.47 o 
   6   8   4       18.44       20.94      4.78 o 
   7   8   4       33.51       38.33      5.11 o 
   8   8   4      115.12      125.21      7.41 o 
   9   8   4      296.31      298.04     20.35 o 
 -11   9   4       28.64       13.92     11.13 o 
 -10   9   4       90.93       82.05     13.21 o 
  -9   9   4       25.22       31.40      5.69 o 
  -8   9   4       21.86        8.87      4.99 o 
  -7   9   4        0.67       -0.17      4.08 o 
  -6   9   4       26.62       30.51      5.63 o 
  -5   9   4       65.03       55.19      6.53 o 
  -4   9   4      123.75      125.65      6.17 o 
  -3   9   4      344.55      357.54      9.96 o 
  -2   9   4      923.84      909.25     13.65 o 
  -1   9   4      103.01      126.54      6.90 o 
   0   9   4     1013.04     1070.25     10.81 o 
   1   9   4      214.79      203.75     11.84 o 
   2   9   4      303.82      293.53     11.53 o 
   3   9   4        0.27        4.62      4.78 o 
   4   9   4      166.13      144.62      4.53 o 
   5   9   4        2.37        6.58      4.58 o 
   6   9   4      305.97      298.81     11.49 o 
   7   9   4      317.29      277.65     11.68 o 
   8   9   4        8.08        8.19      5.81 o 
   9   9   4       47.21       40.96      7.77 o 
 -10  10   4       10.56        9.50      8.55 o 
  -9  10   4       50.14       55.84      7.77 o 
  -8  10   4       25.99       31.21      8.12 o 
  -7  10   4       90.99       95.91      8.13 o 
  -6  10   4     1377.22     1344.73     25.77 o 
  -5  10   4      130.51      127.33      8.74 o 
  -4  10   4      219.14      225.76      9.31 o 
  -3  10   4      709.61      672.14     14.56 o 
  -2  10   4      569.60      567.28     12.83 o 
  -1  10   4      415.47      424.86     10.52 o 
   0  10   4     2270.37     2255.44     21.49 o 
   1  10   4      825.85      892.85     16.93 o 
   2  10   4        1.88       -2.33      2.33 o 
   3  10   4       76.44       84.56      3.40 o 
   4  10   4        4.39        6.58      3.90 o 
   5  10   4       66.67       61.62      4.49 o 
   6  10   4      109.66      124.14      7.67 o 
   7  10   4      101.15       90.53      9.51 o 
   8  10   4       28.19       26.74     12.14 o 
 -10  11   4        9.15        1.08      5.76 o 
  -9  11   4       20.67       14.22      5.96 o 
  -8  11   4        0.33        1.41      5.64 o 
  -7  11   4      681.21      646.58     13.69 o 
  -6  11   4      786.93      763.63     19.54 o 
  -5  11   4        0.14       -2.12      5.94 o 
  -4  11   4        0.14       -2.54      4.52 o 
  -3  11   4      180.66      199.55      8.39 o 
  -2  11   4      126.69      163.21     10.05 o 
  -1  11   4      112.55      128.51      5.78 o 
   0  11   4      443.75      421.39      7.47 o 
   1  11   4       13.89       12.26      5.26 o 
   2  11   4       24.21       22.01      2.09 o 
   3  11   4        3.88        4.37      1.85 o 
   4  11   4       30.58       27.37      3.68 o 
   5  11   4        6.57        6.16      3.80 o 
   6  11   4       10.91       25.30     12.50 o 
   7  11   4       12.53        4.98     12.19 o 
   8  11   4        0.28       -9.10     14.23 o 
  -9  12   4        3.82       -1.40      6.09 o 
  -8  12   4        5.18        2.51      6.74 o 
  -7  12   4        0.85       -5.98      7.60 o 
  -6  12   4       27.86       23.12      7.28 o 
  -5  12   4        7.47        3.97      6.38 o 
  -4  12   4        6.78        4.58      4.61 o 
  -3  12   4      173.72      166.33      7.67 o 
  -2  12   4        6.70        9.40      6.02 o 
  -1  12   4      298.41      289.44      7.59 o 
   0  12   4       16.64        8.23      3.55 o 
   1  12   4       86.75       91.87      6.25 o 
   2  12   4       63.99       80.49      5.70 o 
   3  12   4      176.14      167.19      6.17 o 
   4  12   4      128.67      119.31      7.25 o 
   5  12   4      109.55      105.00     12.90 o 
   6  12   4        5.42        7.34     10.67 o 
   7  12   4       38.62       48.28     12.28 o 
  -8  13   4       53.16       52.99      8.40 o 
  -7  13   4       17.93        1.53      5.71 o 
  -6  13   4        1.11        5.81      6.11 o 
  -5  13   4      163.14      166.97     12.70 o 
  -4  13   4       12.94        7.27      4.36 o 
  -3  13   4       13.79        8.15      5.96 o 
  -2  13   4       91.17       83.80      9.86 o 
  -1  13   4      124.46      118.65      6.49 o 
   0  13   4      273.89      254.99     12.52 o 
   1  13   4        9.44       17.24      5.50 o 
   2  13   4       42.99       45.27      3.90 o 
   3  13   4       63.56       48.76     11.55 o 
   4  13   4        9.36       -1.01     11.93 o 
   5  13   4       20.88       11.54     23.32 o 
   6  13   4       11.23        3.42      9.52 o 
  -7  14   4        7.43        9.69      6.58 o 
  -6  14   4       26.80       20.79      8.63 o 
  -5  14   4        5.87       -6.06      8.34 o 
  -4  14   4       62.29       58.43      8.23 o 
  -3  14   4       38.00       31.56      6.31 o 
  -2  14   4       10.51        9.55      5.64 o 
  -1  14   4        6.68        7.29      4.07 o 
   0  14   4       39.42       41.89      5.96 o 
   1  14   4       17.16       30.20      7.23 o 
   2  14   4      105.93      118.16     12.49 o 
   3  14   4       13.87        0.74     10.14 o 
   4  14   4       21.12       29.93     19.36 o 
   5  14   4        3.54       -4.71     14.08 o 
  -6  15   4       44.80       39.15      8.26 o 
  -5  15   4       29.46       29.42      7.63 o 
  -4  15   4       15.93       21.80      7.01 o 
  -3  15   4       16.36       22.26      6.80 o 
  -2  15   4       36.12       42.93      8.51 o 
  -1  15   4        6.99       12.10      8.97 o 
   0  15   4        0.49        5.53     10.24 o 
   1  15   4       25.84       21.89      9.59 o 
   2  15   4        0.06        6.24      8.97 o 
   3  15   4       19.28       24.33     10.73 o 
   4  15   4      106.84      110.57     16.48 o 
  -5  16   4       30.84       43.28     27.33 o 
  -4  16   4      165.83      152.03     12.85 o 
  -3  16   4       70.46       80.82      8.74 o 
  -2  16   4       62.36       65.40     12.46 o 
  -1  16   4      121.19      124.99     28.25 o 
   0  16   4       28.63       24.42     14.53 o 
   1  16   4       33.14       27.71     15.28 o 
   2  16   4       11.61        3.42     29.61 o 
 -13   1   5       36.59       19.21      7.46 o 
 -12   1   5      121.51      144.10     11.55 o 
 -11   1   5      206.75      244.70     13.31 o 
 -10   1   5      379.32      371.48     17.10 o 
  -9   1   5       15.42       15.76      6.63 o 
  -8   1   5      140.36      153.72      7.07 o 
  -7   1   5     1400.94     1363.69     18.45 o 
  -6   1   5     1489.99     1602.87     19.90 o 
  -5   1   5     2150.05     2114.15     24.17 o 
  -4   1   5    16284.45    16320.63    430.48 o 
  -3   1   5      936.35      889.87     25.62 o 
  -2   1   5       74.42       99.32      4.42 o 
  -1   1   5      826.43      832.36      7.79 o 
   0   1   5     1516.29     1426.72     13.55 o 
   1   1   5     8024.02     7869.63     69.59 o 
   2   1   5     8575.54     8661.82     89.09 o 
   3   1   5     3969.52     4133.21     40.28 o 
   4   1   5      511.33      425.39      8.24 o 
   5   1   5      993.08      934.83     12.69 o 
   6   1   5     1280.13     1214.74     19.74 o 
   7   1   5      431.83      473.50     14.35 o 
   8   1   5      619.97      652.54     14.42 o 
   9   1   5      500.52      531.61     14.99 o 
  10   1   5      224.71      229.48     17.82 o 
 -13   2   5        4.69        6.61     12.99 o 
 -12   2   5        6.87        6.75     11.01 o 
 -11   2   5       89.15       82.88     13.24 o 
 -10   2   5      101.54       79.69      6.52 o 
  -9   2   5        9.72        5.50      6.94 o 
  -8   2   5      141.78      140.77      7.62 o 
  -7   2   5       24.12       37.85      3.82 o 
  -6   2   5      386.01      415.95     12.99 o 
  -5   2   5     1241.41     1237.66     18.16 o 
  -4   2   5     9035.14     9091.84    139.46 o 
  -3   2   5      279.15      193.68     14.51 o 
  -2   2   5     1239.99     1435.85     33.20 o 
  -1   2   5     4652.41     4757.36     41.04 o 
   0   2   5       26.73       33.59      2.89 o 
   1   2   5     2352.65     2449.76     18.86 o 
   2   2   5     5861.55     6495.93     58.92 o 
   3   2   5     1920.73     1939.64     18.60 o 
   4   2   5      507.41      541.96      9.54 o 
   5   2   5        6.89        8.26      4.81 o 
   6   2   5      194.40      219.92     10.85 o 
   7   2   5       28.57       29.69      6.73 o 
   8   2   5        7.23       -1.95      6.15 o 
   9   2   5       25.14       17.49      7.93 o 
  10   2   5        0.05        9.34      6.58 o 
 -13   3   5       19.64       15.75     13.72 o 
 -12   3   5       39.51       25.25     10.87 o 
 -11   3   5       89.13      106.33      7.82 o 
 -10   3   5       20.63       22.19      5.05 o 
  -9   3   5       29.74       26.19      4.98 o 
  -8   3   5       69.26       77.35      8.05 o 
  -7   3   5      517.67      505.97     13.64 o 
  -6   3   5      606.83      594.76     19.64 o 
  -5   3   5     2663.82     2495.20     36.70 o 
  -4   3   5     1121.52      987.33     10.19 o 
  -3   3   5     1367.75     1325.27     14.17 o 
  -2   3   5     1268.84     1231.26     12.60 o 
  -1   3   5     1307.88     1311.07     22.15 o 
   0   3   5     6533.12     6613.50     60.10 o 
   1   3   5     4863.69     4538.82     35.21 o 
   2   3   5     3280.33     3403.13     26.52 o 
   3   3   5     1068.54     1014.20     11.01 o 
   4   3   5      954.89      910.34     16.02 o 
   5   3   5     3082.35     2970.53     31.22 o 
   6   3   5     1382.15     1345.89     19.26 o 
   7   3   5      247.06      277.59     14.78 o 
   8   3   5       35.36       29.22      6.50 o 
   9   3   5      354.11      380.99     15.27 o 
  10   3   5      300.08      309.03     22.49 o 
 -13   4   5      143.58      113.66     20.45 o 
 -12   4   5      323.35      325.00     15.65 o 
 -11   4   5       28.47       25.88      7.84 o 
 -10   4   5        0.61       -0.99      5.89 o 
  -9   4   5       17.57       11.30      4.11 o 
  -8   4   5      103.81      112.39     10.19 o 
  -7   4   5        3.46        6.45      4.25 o 
  -6   4   5     1659.86     1655.87     20.01 o 
  -5   4   5      297.09      273.29      6.48 o 
  -4   4   5      296.88      246.26      4.44 o 
  -3   4   5      826.22      818.09     10.30 o 
  -2   4   5       66.87       63.59      6.41 o 
  -1   4   5       45.37       89.43      6.26 o 
   0   4   5        3.92       21.76      6.95 o 
   1   4   5     3356.04     3618.63     32.86 o 
   2   4   5     6888.67     7252.05     64.80 o 
   3   4   5     1015.78     1030.36     11.02 o 
   4   4   5       47.61       46.15      4.80 o 
   5   4   5      303.20      297.90      8.71 o 
   6   4   5      108.24      133.25      7.59 o 
   7   4   5        4.61        4.20      6.63 o 
   8   4   5       72.09       72.76      7.86 o 
   9   4   5       71.71       64.62     11.05 o 
  10   4   5       77.85       70.67     11.89 o 
 -12   5   5        5.59       -8.95     10.17 o 
 -11   5   5       33.05       29.47      5.62 o 
 -10   5   5       99.70      149.30     20.51 o 
  -9   5   5       41.20       52.67      4.82 o 
  -8   5   5      448.36      452.77     17.65 o 
  -7   5   5      948.05     1000.75     18.74 o 
  -6   5   5      682.47      711.87     10.52 o 
  -5   5   5     1217.06     1205.97     14.14 o 
  -4   5   5      797.38      759.68      9.12 o 
  -3   5   5      460.67      437.85      9.86 o 
  -2   5   5     2681.01     2752.72     26.95 o 
  -1   5   5     3444.49     3421.55     45.37 o 
   0   5   5     1795.62     1876.64     24.27 o 
   1   5   5     4865.67     4788.79     53.32 o 
   2   5   5     6241.98     6704.18     86.77 o 
   3   5   5      248.87      254.55     12.81 o 
   4   5   5     2022.48     2000.48     24.30 o 
   5   5   5     2705.76     2652.98     35.41 o 
   6   5   5      848.86      816.80     21.44 o 
   7   5   5      539.70      537.00     14.70 o 
   8   5   5     1760.50     1702.99     30.19 o 
   9   5   5      384.48      389.06     17.37 o 
  10   5   5      242.48      261.88     33.02 o 
 -12   6   5       15.77       18.25     11.60 o 
 -11   6   5      126.74      124.32     14.38 o 
 -10   6   5      241.46      296.52     20.83 o 
  -9   6   5      417.64      416.02     14.53 o 
  -8   6   5     1245.39     1300.37     23.74 o 
  -7   6   5     1691.50     1788.63     20.60 o 
  -6   6   5      918.13      869.97     19.40 o 
  -5   6   5     1300.98     1259.58     14.79 o 
  -4   6   5      924.20      900.66      9.84 o 
  -3   6   5     2089.67     1974.13     19.38 o 
  -2   6   5        2.71       11.20      2.69 o 
  -1   6   5     1370.96     1699.72     15.05 o 
   0   6   5      279.86      297.13     14.47 o 
   1   6   5     1572.38     1610.57     22.29 o 
   2   6   5      717.86      659.61     15.42 o 
   3   6   5     2383.05     2261.11     23.47 o 
   4   6   5     1039.41     1035.72     14.52 o 
   5   6   5       35.17       30.90      5.26 o 
   6   6   5      676.39      696.87     14.68 o 
   7   6   5      902.39      877.77     22.17 o 
   8   6   5      154.40      165.59     11.16 o 
   9   6   5      189.74      203.30     15.47 o 
 -12   7   5      100.14      103.25     24.49 o 
 -11   7   5      163.38      136.52     24.37 o 
 -10   7   5       39.62       32.14      9.01 o 
  -9   7   5       20.91        6.28      7.26 o 
  -8   7   5       98.60      107.15      7.16 o 
  -7   7   5      100.15       96.66     10.80 o 
  -6   7   5      446.47      463.89     17.26 o 
  -5   7   5      935.59      938.67     13.84 o 
  -4   7   5      889.00      903.97     10.61 o 
  -3   7   5      998.88      903.58     11.90 o 
  -2   7   5     1288.26     1590.93     16.15 o 
  -1   7   5       59.09      121.09      5.69 o 
   0   7   5      298.13      283.70     15.00 o 
   1   7   5      547.39      485.59     19.43 o 
   2   7   5     2546.36     2579.24     36.08 o 
   3   7   5     1502.94     1485.83     14.26 o 
   4   7   5      398.05      415.35      8.65 o 
   5   7   5      447.28      464.20      8.57 o 
   6   7   5      174.62      195.39     14.06 o 
   7   7   5      119.95      131.63     15.29 o 
   8   7   5      336.45      380.11     14.00 o 
   9   7   5      383.19      384.18     46.52 o 
 -12   8   5       85.99       89.97     55.80 o 
 -11   8   5      179.51      198.16     15.29 o 
 -10   8   5      302.62      328.93     13.69 o 
  -9   8   5      254.78      270.46     13.33 o 
  -8   8   5      109.52      114.59      6.56 o 
  -7   8   5      843.16      851.04     14.65 o 
  -6   8   5     1523.60     1492.58     20.51 o 
  -5   8   5     1933.55     1830.42     32.38 o 
  -4   8   5      519.90      517.67     12.80 o 
  -3   8   5      791.60      785.32     11.27 o 
  -2   8   5     1819.58     1820.33     20.71 o 
  -1   8   5      761.81      824.29      9.18 o 
   0   8   5     1197.18     1172.26     17.14 o 
   1   8   5      492.40      491.00     14.12 o 
   2   8   5      493.42      451.98     16.34 o 
   3   8   5      121.55      108.53      4.64 o 
   4   8   5      296.60      306.50      6.30 o 
   5   8   5      144.53      127.94      5.52 o 
   6   8   5       82.68       85.68     10.19 o 
   7   8   5       95.62       92.14      6.55 o 
   8   8   5      186.97      175.70     10.39 o 
   9   8   5       42.47       36.63     10.80 o 
 -11   9   5        4.75       24.39     10.37 o 
 -10   9   5       21.49       26.13     10.97 o 
  -9   9   5        2.56       -3.38      5.10 o 
  -8   9   5      146.29      170.10     10.06 o 
  -7   9   5        2.49        4.82      6.17 o 
  -6   9   5        6.59        3.45      5.76 o 
  -5   9   5      290.94      286.51     10.71 o 
  -4   9   5      626.04      601.09     12.33 o 
  -3   9   5      113.83      110.55      7.23 o 
  -2   9   5      137.32      137.56      8.38 o 
  -1   9   5      415.67      408.68     13.57 o 
   0   9   5      805.91      757.85     26.03 o 
   1   9   5      333.86      362.31     12.70 o 
   2   9   5      116.87      125.94     10.02 o 
   3   9   5      650.09      649.66     19.54 o 
   4   9   5      378.86      333.29     11.62 o 
   5   9   5      511.96      470.70     15.52 o 
   6   9   5      143.53      128.74      9.84 o 
   7   9   5       67.27       60.09      6.75 o 
   8   9   5       89.59      105.93     16.26 o 
 -11  10   5       82.51       87.66     13.08 o 
 -10  10   5      231.71      225.76     29.75 o 
  -9  10   5      312.11      334.64     15.36 o 
  -8  10   5     1030.23     1012.13     21.38 o 
  -7  10   5     1434.69     1374.44     21.73 o 
  -6  10   5     1170.76     1192.15     25.81 o 
  -5  10   5      814.65      813.35     19.30 o 
  -4  10   5     1162.87     1156.17     14.00 o 
  -3  10   5      338.22      367.42     13.76 o 
  -2  10   5      717.42      729.40     10.30 o 
  -1  10   5      733.64      795.52     10.89 o 
   0  10   5      876.18      860.08     21.90 o 
   1  10   5      859.23      875.84     33.00 o 
   2  10   5     1387.21     1370.49     28.87 o 
   3  10   5      570.73      566.47     22.77 o 
   4  10   5       26.83       31.55      3.09 o 
   5  10   5      202.41      220.70      6.67 o 
   6  10   5      324.13      322.85     15.32 o 
   7  10   5      141.83      130.57     24.52 o 
   8  10   5        1.93        0.83     10.95 o 
 -10  11   5       16.83        7.99      5.87 o 
  -9  11   5       87.32       78.17      8.02 o 
  -8  11   5      356.22      311.55     12.58 o 
  -7  11   5      323.14      311.24     13.15 o 
  -6  11   5        3.47       -0.80      5.83 o 
  -5  11   5       25.92       30.92      5.33 o 
  -4  11   5      142.54      136.46      6.54 o 
  -3  11   5      124.13      124.84      8.02 o 
  -2  11   5     3543.71     3596.43     41.00 o 
  -1  11   5      889.83      874.33     18.42 o 
   0  11   5       29.98       27.35      3.53 o 
   1  11   5       10.02        8.41      8.90 o 
   2  11   5      303.56      282.66     35.49 o 
   3  11   5       30.81       42.61      9.53 o 
   4  11   5      327.58      289.32     18.13 o 
   5  11   5      114.48      131.38     16.00 o 
   6  11   5        3.83       -2.75      9.65 o 
   7  11   5        0.35       13.47     11.90 o 
  -9  12   5      239.03      219.16     10.66 o 
  -8  12   5       51.82       50.38      7.72 o 
  -7  12   5      103.55      118.41     16.92 o 
  -6  12   5        4.41       10.44      8.35 o 
  -5  12   5        7.15        7.04      4.96 o 
  -4  12   5      265.52      273.57      8.27 o 
  -3  12   5     1517.29     1498.08     22.97 o 
  -2  12   5     1270.00     1248.50     16.69 o 
  -1  12   5     1795.64     1778.34     21.09 o 
   0  12   5      689.35      656.31     23.70 o 
   1  12   5      193.62      202.11     14.17 o 
   2  12   5      712.26      705.71     20.16 o 
   3  12   5      649.52      648.54     22.45 o 
   4  12   5      373.20      349.06     17.07 o 
   5  12   5       79.85       61.50     12.23 o 
   6  12   5      132.44       96.66     16.92 o 
   7  12   5       69.36       71.27     15.62 o 
  -9  13   5        0.04       30.75     21.64 o 
  -8  13   5       44.28       52.87      6.72 o 
  -7  13   5      133.49      130.38     12.49 o 
  -6  13   5      106.96       90.60     10.86 o 
  -5  13   5       30.21       27.52      6.46 o 
  -4  13   5       16.22       14.88      4.73 o 
  -3  13   5       15.37       18.01      6.28 o 
  -2  13   5        6.69        4.82      4.81 o 
  -1  13   5       38.97       26.93      5.31 o 
   0  13   5      388.48      321.01     21.08 o 
   1  13   5       65.87       63.78     11.61 o 
   2  13   5       48.08       56.96     10.52 o 
   3  13   5       44.90       77.24     13.64 o 
   4  13   5        1.53       -7.56      9.53 o 
   5  13   5        5.00        3.55      9.88 o 
   6  13   5        2.09        8.95     11.02 o 
  -8  14   5      158.24      174.90     10.99 o 
  -7  14   5      248.04      223.50     10.35 o 
  -6  14   5      754.20      770.41     21.65 o 
  -5  14   5      261.97      263.76     10.80 o 
  -4  14   5      438.61      466.81     12.42 o 
  -3  14   5     1118.27     1131.28     20.00 o 
  -2  14   5      749.85      789.34     14.19 o 
  -1  14   5      509.81      493.35     28.40 o 
   0  14   5      565.45      480.46     48.20 o 
   1  14   5      522.13      556.94     20.66 o 
   2  14   5      280.36      333.38     26.64 o 
   3  14   5      569.21      593.64     27.79 o 
   4  14   5      558.47      564.14     25.04 o 
   5  14   5      302.37      295.80     19.26 o 
  -6  15   5        0.50        1.05      6.51 o 
  -5  15   5       16.65       18.98      7.96 o 
  -4  15   5       36.11       40.11      6.93 o 
  -3  15   5       24.16       14.95      5.56 o 
  -2  15   5      165.44      165.21     13.17 o 
  -1  15   5       12.97       32.65      9.59 o 
   0  15   5        1.21        9.92      9.08 o 
   1  15   5       61.83       59.74     11.57 o 
   2  15   5       17.88       11.87     10.62 o 
   3  15   5       18.83       22.60     11.38 o 
   4  15   5       24.44       10.55     16.40 o 
  -5  16   5      335.89      327.98     23.92 o 
  -4  16   5      543.16      569.85     14.96 o 
  -3  16   5      350.91      354.43     29.85 o 
  -2  16   5       89.16       61.32     17.22 o 
  -1  16   5       51.30       40.88     12.59 o 
   0  16   5       84.11      111.33     16.68 o 
   1  16   5       33.07       54.66     22.78 o 
   2  16   5        3.45        5.69     18.22 o 
 -13   0   6       42.72       38.68     22.21 o 
 -12   0   6       91.04      123.44     31.89 o 
 -11   0   6      267.69      274.89     12.53 o 
 -10   0   6      375.81      353.77     18.11 o 
  -9   0   6      654.17      642.49     23.92 o 
  -8   0   6      255.81      117.76     94.52 o 
  -7   0   6      298.15      415.67     21.64 o 
  -6   0   6    12520.98    13536.18    403.15 o 
  -5   0   6       71.61       91.11     11.39 o 
  -4   0   6     1760.10     1677.50     20.50 o 
  -3   0   6      638.45      661.96      9.48 o 
  -2   0   6     3771.82     4283.91     55.78 o 
  -1   0   6     1245.30     1393.72     13.39 o 
   0   0   6     5188.28     5235.40     61.86 o 
   1   0   6      642.13      756.97     17.36 o 
   2   0   6      500.86      604.85     12.85 o 
   3   0   6      436.55      491.39     10.25 o 
   4   0   6        7.01       11.05      5.79 o 
   5   0   6       68.80       63.70      9.68 o 
   6   0   6        0.39        9.14      7.44 o 
   7   0   6      105.77      113.20     11.42 o 
   8   0   6      496.62      439.06     18.72 o 
   9   0   6      114.58      133.59     14.04 o 
  10   0   6       37.11       38.53     14.58 o 
 -13   1   6       16.29        8.81     10.77 o 
 -12   1   6      104.69       56.04     20.61 o 
 -11   1   6       18.27       14.94      5.47 o 
 -10   1   6       63.74       78.77     12.82 o 
  -9   1   6        0.13        2.85      7.38 o 
  -8   1   6        1.33       -1.89      7.07 o 
  -7   1   6       12.77        3.23      8.93 o 
  -6   1   6     1915.71     2062.57     53.72 o 
  -5   1   6       15.05       50.40      4.90 o 
  -4   1   6     1680.25     1674.26     28.23 o 
  -3   1   6      964.58      956.40     12.96 o 
  -2   1   6      296.94      297.82      6.20 o 
  -1   1   6       11.63       17.77      2.21 o 
   0   1   6     1625.60     1828.01     18.42 o 
   1   1   6      142.30      151.68      4.85 o 
   2   1   6     2201.93     2340.96     22.73 o 
   3   1   6      287.70      289.07      5.91 o 
   4   1   6     1029.07     1040.58     13.02 o 
   5   1   6       90.97       83.55      6.74 o 
   6   1   6       27.83       27.42      5.48 o 
   7   1   6        1.99        5.34      5.30 o 
   8   1   6       32.57       29.16      6.80 o 
   9   1   6        3.37        7.91      6.93 o 
  10   1   6        2.15       -2.84      6.89 o 
 -13   2   6       44.73       40.99      9.23 o 
 -12   2   6       23.45       29.74      6.58 o 
 -11   2   6        2.67        8.02      8.00 o 
 -10   2   6       82.49       94.97      8.54 o 
  -9   2   6      155.98      170.59      8.33 o 
  -8   2   6       62.51       70.00      5.89 o 
  -7   2   6       49.91       49.16      4.62 o 
  -6   2   6      587.97      604.27     15.58 o 
  -5   2   6      265.75      262.43     11.39 o 
  -4   2   6     1916.32     1922.39     47.83 o 
  -3   2   6       99.22      131.83      5.57 o 
  -2   2   6     1342.85     1468.51     13.17 o 
  -1   2   6     3238.41     3105.41     22.80 o 
   0   2   6      520.74      591.17      8.10 o 
   1   2   6      372.77      537.39     18.95 o 
   2   2   6      172.42      159.90      6.30 o 
   3   2   6       46.42       61.11      4.35 o 
   4   2   6      108.95      109.10      5.72 o 
   5   2   6      769.41      764.59     14.36 o 
   6   2   6       74.65       90.78      7.12 o 
   7   2   6        1.30        2.86      5.39 o 
   8   2   6        1.36        1.36      6.22 o 
   9   2   6        0.56       -7.48      7.48 o 
  10   2   6       29.36       40.21      8.00 o 
 -13   3   6      143.94      140.57     13.96 o 
 -12   3   6       45.47       60.73      8.23 o 
 -11   3   6       53.44       71.27     13.15 o 
 -10   3   6       82.75       93.17     17.20 o 
  -9   3   6       13.61       18.21      4.14 o 
  -8   3   6      132.95      129.93      6.29 o 
  -7   3   6      883.58      879.00     24.99 o 
  -6   3   6     2086.58     2173.52     26.42 o 
  -5   3   6     1990.69     1999.00     42.87 o 
  -4   3   6      905.19      802.83     13.33 o 
  -3   3   6      851.78      885.58     16.00 o 
  -2   3   6       11.34       19.74      3.04 o 
  -1   3   6        2.56        4.95      2.70 o 
   0   3   6      414.61      423.97      4.70 o 
   1   3   6     8183.96     8804.18     93.63 o 
   2   3   6      557.42      561.02      7.81 o 
   3   3   6      414.96      280.26      7.28 o 
   4   3   6       77.76       71.75      5.51 o 
   5   3   6      402.80      387.52      9.58 o 
   6   3   6      228.51      238.45     10.07 o 
   7   3   6      369.50      392.81     10.92 o 
   8   3   6      236.10      230.09      9.99 o 
   9   3   6       85.64       60.50     10.77 o 
  10   3   6        4.80        4.53      7.24 o 
 -13   4   6      391.52      439.69     34.92 o 
 -12   4   6       96.31       80.92     21.02 o 
 -11   4   6        2.56        9.16      9.80 o 
 -10   4   6      111.23       85.08     13.24 o 
  -9   4   6      181.06      212.60     10.70 o 
  -8   4   6      464.85      431.88     12.32 o 
  -7   4   6      758.42      781.19     14.79 o 
  -6   4   6      268.99      254.92     21.52 o 
  -5   4   6        0.24        3.04      3.29 o 
  -4   4   6      735.77      702.40     12.42 o 
  -3   4   6      754.70      827.42     10.04 o 
  -2   4   6       50.73       44.61      3.95 o 
  -1   4   6     4319.24     4722.38     38.36 o 
   0   4   6     1506.84     1701.13     19.02 o 
   1   4   6      245.63      259.53      5.86 o 
   2   4   6      700.84      789.13      8.09 o 
   3   4   6      241.05      261.20      5.77 o 
   4   4   6      343.33      341.41      7.43 o 
   5   4   6      768.24      813.23     14.05 o 
   6   4   6      241.76      205.67      8.84 o 
   7   4   6      339.88      332.47     10.51 o 
   8   4   6      146.84      151.70      8.81 o 
   9   4   6      118.49      112.64     10.27 o 
  10   4   6      102.22      105.97     48.40 o 
 -13   5   6        1.05        7.58     10.31 o 
 -12   5   6       72.18       68.38     12.28 o 
 -11   5   6      184.36      192.86      7.40 o 
 -10   5   6      555.06      570.28     19.82 o 
  -9   5   6      312.15      362.24     23.18 o 
  -8   5   6       12.52        5.54      6.77 o 
  -7   5   6      101.04      117.84      8.19 o 
  -6   5   6      468.37      430.49      8.71 o 
  -5   5   6     2834.69     2803.53     27.12 o 
  -4   5   6     1041.07     1000.44     13.89 o 
  -3   5   6     1403.51     1368.56     13.73 o 
  -2   5   6     1419.64     1432.98     20.62 o 
  -1   5   6     4267.72     4392.54    108.40 o 
   0   5   6     3359.68     3791.61     39.93 o 
   1   5   6      626.39      504.49     15.29 o 
   2   5   6     1110.63     1055.32     11.28 o 
   3   5   6     2770.58     2806.75     28.43 o 
   4   5   6     1708.97     1687.31     17.23 o 
   5   5   6      529.52      542.71      9.06 o 
   6   5   6      596.95      616.60     16.25 o 
   7   5   6       46.98       48.45      8.56 o 
   8   5   6      107.26      111.68     10.18 o 
   9   5   6      145.55      123.75     18.15 o 
 -12   6   6       86.66       75.52     12.84 o 
 -11   6   6       14.52       22.34      8.77 o 
 -10   6   6       40.22       30.67      9.37 o 
  -9   6   6       80.90       94.44     11.80 o 
  -8   6   6       90.30       79.27      8.18 o 
  -7   6   6       55.70       51.66      5.32 o 
  -6   6   6      140.89      188.86     12.38 o 
  -5   6   6       49.89       61.63      5.78 o 
  -4   6   6      800.18      846.61     13.25 o 
  -3   6   6      828.70      929.28     11.23 o 
  -2   6   6      478.33      455.47      8.98 o 
  -1   6   6       13.99       19.65      3.96 o 
   0   6   6       59.28      133.27     11.16 o 
   1   6   6      306.18      318.91     12.16 o 
   2   6   6       25.67       38.60      6.73 o 
   3   6   6      393.49      411.61      7.95 o 
   4   6   6     1948.33     1974.32     36.17 o 
   5   6   6       16.52        9.15      5.60 o 
   6   6   6       18.31       25.54      6.91 o 
   7   6   6       21.32       31.72      7.40 o 
   8   6   6       80.64       73.27      9.30 o 
   9   6   6      102.79      141.70     19.89 o 
 -12   7   6        3.03       18.12     11.97 o 
 -11   7   6       36.85       29.45     10.39 o 
 -10   7   6      202.58      244.76     14.07 o 
  -9   7   6     1037.87     1077.44     23.40 o 
  -8   7   6     1382.66     1424.09     21.24 o 
  -7   7   6      995.98     1009.47     23.34 o 
  -6   7   6     2303.35     2243.90     26.49 o 
  -5   7   6     2592.32     2543.45     26.55 o 
  -4   7   6     1042.32      986.99     14.47 o 
  -3   7   6       86.37       63.40      4.50 o 
  -2   7   6       64.13       48.22      4.66 o 
  -1   7   6     3394.00     3287.23     34.20 o 
   0   7   6     4671.49     4710.21     61.34 o 
   1   7   6     1894.87     1775.04     29.36 o 
   2   7   6      716.56      711.69     23.67 o 
   3   7   6        8.73        9.73      3.13 o 
   4   7   6      219.67      218.23      9.57 o 
   5   7   6       12.52       15.93      3.73 o 
   6   7   6      290.55      324.53      9.47 o 
   7   7   6      370.91      403.08     21.86 o 
   8   7   6      359.17      344.41     15.10 o 
   9   7   6      149.52      132.32     16.23 o 
 -12   8   6       21.50       14.75     10.87 o 
 -11   8   6        0.23        2.83      8.89 o 
 -10   8   6       10.71       21.90      8.36 o 
  -9   8   6      101.85      107.47     11.52 o 
  -8   8   6      322.31      307.27     10.74 o 
  -7   8   6      101.80       84.11      6.67 o 
  -6   8   6       57.11       58.10      5.26 o 
  -5   8   6       10.62       11.42      4.71 o 
  -4   8   6       26.52       28.60      6.11 o 
  -3   8   6      347.17      364.19      9.72 o 
  -2   8   6      325.62      331.82      6.56 o 
  -1   8   6       13.14       15.13      3.56 o 
   0   8   6      209.09      177.54     10.97 o 
   1   8   6      311.88      364.21     13.67 o 
   2   8   6      252.55      299.51     23.08 o 
   3   8   6      273.18      272.03     12.74 o 
   4   8   6     1130.22     1054.28     17.44 o 
   5   8   6      143.51      131.22      6.87 o 
   6   8   6        1.23        2.93      4.84 o 
   7   8   6       29.30       13.73      4.67 o 
   8   8   6       83.41       45.35      9.33 o 
 -11   9   6      234.64      230.07     14.71 o 
 -10   9   6      455.07      486.48     22.85 o 
  -9   9   6     1125.87     1149.71     20.00 o 
  -8   9   6      865.77      882.81     15.78 o 
  -7   9   6     1031.71     1008.89     18.08 o 
  -6   9   6     1031.84     1024.18     18.24 o 
  -5   9   6     1524.02     1476.18     17.55 o 
  -4   9   6     1636.78     1557.36     21.62 o 
  -3   9   6     3045.56     3012.64     45.57 o 
  -2   9   6     5063.86     5094.18     52.89 o 
  -1   9   6     3458.14     3538.64     31.78 o 
   0   9   6     2206.03     2237.65     41.17 o 
   1   9   6      465.17      483.88     14.64 o 
   2   9   6      672.20      670.54     17.86 o 
   3   9   6       88.16      112.05     14.87 o 
   4   9   6      882.67      784.38     37.67 o 
   5   9   6     1438.11     1355.97     33.37 o 
   6   9   6      423.54      394.86     12.23 o 
   7   9   6      531.78      555.94     26.96 o 
   8   9   6      217.73      221.27     21.39 o 
 -11  10   6        5.11       12.62     11.67 o 
 -10  10   6        2.67        7.40      7.78 o 
  -9  10   6        2.82        4.68      5.59 o 
  -8  10   6       61.86       66.88      5.74 o 
  -7  10   6      111.62      100.21      9.61 o 
  -6  10   6       61.89       67.76      7.06 o 
  -5  10   6      285.65      299.19      8.62 o 
  -4  10   6      870.68      862.59     15.82 o 
  -3  10   6     3223.91     3214.53     50.96 o 
  -2  10   6      716.99      673.78      9.94 o 
  -1  10   6      332.07      328.56     11.67 o 
   0  10   6        5.05       12.89      7.43 o 
   1  10   6       42.76       32.73     11.46 o 
   2  10   6      105.60      125.27     30.33 o 
   3  10   6      484.61      407.65     21.46 o 
   4  10   6      481.05      435.67     20.55 o 
   5  10   6        0.18       -1.73      3.93 o 
   6  10   6        0.06       -8.94     14.99 o 
   7  10   6        9.08       12.61     12.55 o 
 -10  11   6      200.85      190.97     12.49 o 
  -9  11   6       63.85       60.19      9.11 o 
  -8  11   6      436.15      412.97     11.66 o 
  -7  11   6      914.50      860.51     17.68 o 
  -6  11   6      732.70      748.38     13.38 o 
  -5  11   6      708.58      679.51     16.55 o 
  -4  11   6      384.78      416.90      9.95 o 
  -3  11   6       60.48       45.26      7.29 o 
  -2  11   6      343.68      346.29     14.34 o 
  -1  11   6     4614.22     4601.11     63.03 o 
   0  11   6     3555.10     3506.49     54.34 o 
   1  11   6     2178.87     2151.02     41.08 o 
   2  11   6     1389.06     1343.25     36.18 o 
   3  11   6      765.66      758.54     21.55 o 
   4  11   6     1216.38     1191.77     31.49 o 
   5  11   6     1218.47     1207.86     31.42 o 
   6  11   6      485.53      502.31     26.79 o 
   7  11   6      285.43      245.05     20.50 o 
  -9  12   6       52.61       39.42      7.02 o 
  -8  12   6        3.90       -3.15      4.73 o 
  -7  12   6      895.70      805.80     21.53 o 
  -6  12   6     1267.19     1225.39     19.21 o 
  -5  12   6        1.31        3.77      5.12 o 
  -4  12   6      128.62      132.45      8.55 o 
  -3  12   6        3.49       14.19      4.81 o 
  -2  12   6       10.56       42.17     13.79 o 
  -1  12   6      197.06      181.65     13.95 o 
   0  12   6      134.34      122.43     12.65 o 
   1  12   6       38.95       40.74     11.75 o 
   2  12   6        0.17      -12.37     12.37 o 
   3  12   6       39.43       53.31     12.80 o 
   4  12   6       47.32       68.60     14.83 o 
   5  12   6        0.16       -2.57     10.89 o 
   6  12   6       91.35      100.18     15.03 o 
  -9  13   6      546.63      516.95     20.29 o 
  -8  13   6      420.48      423.68     12.43 o 
  -7  13   6       40.53       49.24      7.38 o 
  -6  13   6       22.75       22.96      6.13 o 
  -5  13   6      590.70      593.13     11.94 o 
  -4  13   6     1133.77     1163.57     20.58 o 
  -3  13   6     1889.09     1957.49     34.47 o 
  -2  13   6     1879.19     1839.25     42.93 o 
  -1  13   6      487.47      487.11     22.01 o 
   0  13   6      170.79      241.58     15.33 o 
   1  13   6      766.38      796.04     22.57 o 
   2  13   6      761.00      728.42     22.34 o 
   3  13   6      934.03      888.32     29.92 o 
   4  13   6      853.07      812.96     50.68 o 
   5  13   6      734.14      738.16     30.90 o 
  -8  14   6        3.17        4.95      6.81 o 
  -7  14   6       18.84       24.28      7.73 o 
  -6  14   6       70.24       64.32      8.69 o 
  -5  14   6       89.43       69.66      7.37 o 
  -4  14   6       32.54       29.20      5.56 o 
  -3  14   6        7.20        8.69      8.71 o 
  -2  14   6       17.37       15.87      3.79 o 
  -1  14   6       64.73       52.31     14.50 o 
   0  14   6      220.86      191.32     26.19 o 
   1  14   6      115.48       97.74     15.69 o 
   2  14   6      144.11      207.69     87.12 o 
   3  14   6       16.31       26.84     20.70 o 
   4  14   6       24.36       33.61     14.48 o 
  -6  15   6      475.40      467.70     15.74 o 
  -5  15   6      591.69      601.16     19.02 o 
  -4  15   6      561.75      555.81     13.10 o 
  -3  15   6      488.56      482.00     24.00 o 
  -2  15   6      867.44      923.61     26.85 o 
  -1  15   6      870.79      846.88     26.48 o 
   0  15   6      380.51      370.65     29.94 o 
   1  15   6      166.61      186.38     25.95 o 
   2  15   6      383.99      389.04     19.50 o 
   3  15   6      839.56      894.33     28.87 o 
  -4  16   6       21.79       23.70     11.97 o 
  -3  16   6       28.93       18.54      9.11 o 
  -2  16   6        3.69       16.42     11.25 o 
  -1  16   6        2.93        4.56     11.76 o 
   0  16   6       83.08      126.11     20.47 o 
   1  16   6      248.03      313.18     56.94 o 
 -13   1   7      223.63      253.46     20.29 o 
 -12   1   7      712.82      739.76     14.93 o 
 -11   1   7     1039.38     1042.83     24.49 o 
 -10   1   7      581.62      695.16     17.81 o 
  -9   1   7      434.65      442.03     12.69 o 
  -8   1   7     1086.30     1099.59     23.23 o 
  -7   1   7     1036.80      939.22     24.77 o 
  -6   1   7     8207.65     8032.67    137.59 o 
  -5   1   7    23056.03    23372.80    520.16 o 
  -4   1   7     3890.80     3839.94     42.24 o 
  -3   1   7     2057.85     1938.34     19.93 o 
  -2   1   7      398.01      500.94      5.97 o 
  -1   1   7      379.59      387.23      6.71 o 
   0   1   7     1759.90     1643.76     14.01 o 
   1   1   7    12340.71    13404.51    141.00 o 
   2   1   7     1496.82     1471.28     15.89 o 
   3   1   7      593.57      613.67      9.75 o 
   4   1   7      290.73      267.51     12.46 o 
   5   1   7       98.95      119.01     14.01 o 
   6   1   7      192.07      199.75      9.83 o 
   7   1   7       45.10       37.08      7.65 o 
   8   1   7      388.29      404.53     13.08 o 
   9   1   7      307.04      308.20     14.42 o 
 -13   2   7        0.30        7.89      7.06 o 
 -12   2   7       29.86       29.41      6.45 o 
 -11   2   7       75.24       92.23     10.01 o 
 -10   2   7        2.96        2.61      4.37 o 
  -9   2   7        1.87       -1.52      5.55 o 
  -8   2   7        4.47       12.68     20.97 o 
  -7   2   7      306.04      306.67     18.71 o 
  -6   2   7       31.78       40.92      6.58 o 
  -5   2   7      573.38      517.93     16.51 o 
  -4   2   7       82.09       80.75      4.85 o 
  -3   2   7      325.65      397.43      4.91 o 
  -2   2   7        8.87       15.49      2.76 o 
  -1   2   7      380.66      407.19      5.11 o 
   0   2   7      710.82      778.58     11.18 o 
   1   2   7      672.35      862.57      9.18 o 
   2   2   7      403.68      339.01      5.93 o 
   3   2   7       28.30       18.48      4.16 o 
   4   2   7      126.35      134.66      8.86 o 
   5   2   7        2.03        6.47      4.79 o 
   6   2   7       35.24       26.92      5.43 o 
   7   2   7      169.63      178.72     12.32 o 
   8   2   7       25.47       24.27      8.25 o 
   9   2   7        0.26       -2.74      7.64 o 
 -13   3   7      272.05      272.24     23.34 o 
 -12   3   7      230.32      254.56     39.86 o 
 -11   3   7      361.37      421.15     28.40 o 
 -10   3   7      305.35      329.52      9.79 o 
  -9   3   7      243.73      282.34     17.10 o 
  -8   3   7     1631.68     1559.82     42.86 o 
  -7   3   7     1434.79     1406.25     21.20 o 
  -6   3   7       39.33       61.75     10.82 o 
  -5   3   7      268.27      251.18     28.47 o 
  -4   3   7    10101.50     9688.31    131.17 o 
  -3   3   7     1622.25     1632.79     17.10 o 
  -2   3   7     1513.14     1317.32     16.33 o 
  -1   3   7       98.57      123.69     10.86 o 
   0   3   7      805.16      863.05     22.41 o 
   1   3   7     1985.81     2034.04     62.29 o 
   2   3   7     6327.19     6471.67     58.22 o 
   3   3   7      898.64      878.99     11.27 o 
   4   3   7     1192.60     1211.79     17.22 o 
   5   3   7     1685.16     1661.10     28.08 o 
   6   3   7      176.04      175.35     10.02 o 
   7   3   7       51.10       60.93      7.22 o 
   8   3   7       71.68       56.04     10.43 o 
   9   3   7        4.87        2.13      6.79 o 
 -13   4   7       82.30       86.96     18.08 o 
 -12   4   7       11.75       -8.68     12.18 o 
 -11   4   7       38.55       40.55      6.56 o 
 -10   4   7       33.45       34.36      4.54 o 
  -9   4   7       41.41       63.55     10.44 o 
  -8   4   7        7.51        5.99      7.18 o 
  -7   4   7       31.71       29.24      6.39 o 
  -6   4   7      585.76      626.22     14.48 o 
  -5   4   7     1710.63     1650.57     16.10 o 
  -4   4   7     1710.13     1667.52     20.89 o 
  -3   4   7      442.04      420.27      8.97 o 
  -2   4   7     1102.53     1213.34     11.57 o 
  -1   4   7     5619.35     6096.22     50.78 o 
   0   4   7     1400.49     1434.82     19.73 o 
   1   4   7     1406.22     1307.96     11.24 o 
   2   4   7       56.06       49.55      3.19 o 
   3   4   7      211.26      217.21      7.34 o 
   4   4   7     1207.79     1193.53     13.81 o 
   5   4   7     2870.11     2822.98     32.50 o 
   6   4   7       57.64       67.67      6.99 o 
   7   4   7       40.79       41.81      9.08 o 
   8   4   7      195.52      205.02     10.26 o 
   9   4   7       27.64       17.10      7.89 o 
 -13   5   7       47.00       47.47     18.91 o 
 -12   5   7      178.21      161.21     35.16 o 
 -11   5   7      105.88      121.50     16.12 o 
 -10   5   7       25.03       34.34      9.25 o 
  -9   5   7      425.88      474.11     17.10 o 
  -8   5   7       87.02       67.99      8.45 o 
  -7   5   7      131.21      122.64      8.75 o 
  -6   5   7      847.18      792.65     23.01 o 
  -5   5   7     2103.19     2129.73     35.73 o 
  -4   5   7     3490.39     3434.23     34.66 o 
  -3   5   7      890.37      855.07     13.42 o 
  -2   5   7     4266.26     4287.79     45.24 o 
  -1   5   7    10352.23    11173.22    114.33 o 
   0   5   7     3249.21     3399.75     46.03 o 
   1   5   7     1302.43     1259.74     20.55 o 
   2   5   7      682.75      689.24     14.31 o 
   3   5   7       41.97       42.41      4.07 o 
   4   5   7       95.21       92.09      5.63 o 
   5   5   7      550.08      557.11     11.64 o 
   6   5   7        4.66        3.08      4.49 o 
   7   5   7       42.03       56.55      8.42 o 
   8   5   7        5.15        0.40      7.23 o 
   9   5   7       33.19       34.48     11.34 o 
 -12   6   7       39.22       37.19     11.20 o 
 -11   6   7       38.78       39.25     12.08 o 
 -10   6   7       50.07       51.77      9.13 o 
  -9   6   7        7.90        0.95      6.73 o 
  -8   6   7        3.86       -8.33      8.93 o 
  -7   6   7       22.01       23.51      4.66 o 
  -6   6   7      773.52      763.40     16.49 o 
  -5   6   7       17.26        8.81      3.22 o 
  -4   6   7      163.07      111.64      6.24 o 
  -3   6   7      976.40      939.09     10.23 o 
  -2   6   7       19.91       14.93      3.37 o 
  -1   6   7      537.84      492.03     20.41 o 
   0   6   7     2600.10     2470.50     34.96 o 
   1   6   7      500.04      486.31     11.59 o 
   2   6   7       15.45       12.93      5.61 o 
   3   6   7     1869.24     1720.04     20.53 o 
   4   6   7      311.52      308.49     22.79 o 
   5   6   7       11.62       18.13      6.23 o 
   6   6   7      175.56      181.59      9.20 o 
   7   6   7      254.06      252.71     13.97 o 
   8   6   7      124.79      151.04     11.60 o 
   9   6   7      122.59      165.84     25.85 o 
 -12   7   7      109.50      100.03     13.55 o 
 -11   7   7      283.25      287.20     15.23 o 
 -10   7   7      321.17      333.12     16.67 o 
  -9   7   7      523.14      519.72     18.52 o 
  -8   7   7     1072.57     1029.31     30.77 o 
  -7   7   7     1381.62     1380.45     18.98 o 
  -6   7   7      806.80      786.71     12.69 o 
  -5   7   7      823.15      836.26     11.43 o 
  -4   7   7      526.80      495.22     11.46 o 
  -3   7   7      808.46      798.04      9.67 o 
  -2   7   7      635.26      591.89     12.82 o 
  -1   7   7      675.12      677.97     19.24 o 
   0   7   7     1126.78     1121.59     28.15 o 
   1   7   7     1828.32     1738.81     39.77 o 
   2   7   7      259.46      218.12     20.38 o 
   3   7   7        9.07        8.33      3.51 o 
   4   7   7      670.65      631.54     13.75 o 
   5   7   7      204.05      186.49      9.81 o 
   6   7   7      127.88      132.63      9.77 o 
   7   7   7       36.49       37.31      8.06 o 
   8   7   7        2.98       -2.59      9.33 o 
 -12   8   7       26.32       39.64     10.76 o 
 -11   8   7       21.03       18.96     10.95 o 
 -10   8   7      279.60      320.86     19.74 o 
  -9   8   7      575.03      572.02     15.90 o 
  -8   8   7      226.16      245.04      8.80 o 
  -7   8   7      629.99      633.77     16.15 o 
  -6   8   7      583.37      548.12     15.94 o 
  -5   8   7     1291.36     1285.02     18.62 o 
  -4   8   7      433.37      431.03     13.48 o 
  -3   8   7      204.14      195.69      9.26 o 
  -2   8   7     1460.68     1584.77     17.74 o 
  -1   8   7     1506.53     1451.75     25.60 o 
   0   8   7     2108.90     2106.01     34.97 o 
   1   8   7      546.44      486.05     15.97 o 
   2   8   7      178.19      156.10     11.05 o 
   3   8   7        3.59        9.11      6.76 o 
   4   8   7     1006.18      849.75     23.15 o 
   5   8   7      572.90      530.11     16.56 o 
   6   8   7      382.33      359.48     23.80 o 
   7   8   7      250.66      245.16     12.27 o 
   8   8   7      188.86      222.78     20.20 o 
 -11   9   7       16.20       17.30     10.04 o 
 -10   9   7       24.71       23.00      9.32 o 
  -9   9   7      193.80      199.77     10.17 o 
  -8   9   7      679.24      688.38     25.31 o 
  -7   9   7      340.19      318.50     11.00 o 
  -6   9   7      542.29      537.56     11.51 o 
  -5   9   7      178.04      171.46      7.45 o 
  -4   9   7       55.81       54.63      6.26 o 
  -3   9   7      675.64      658.30     10.55 o 
  -2   9   7     2316.93     2342.41     25.01 o 
  -1   9   7      354.19      384.33     18.65 o 
   0   9   7      120.67      114.53     12.86 o 
   1   9   7       66.85       67.84     11.43 o 
   2   9   7       54.15       66.25      9.82 o 
   3   9   7       42.50       44.87     10.56 o 
   4   9   7        7.66       21.37     11.03 o 
   5   9   7      153.61      128.47      6.04 o 
   6   9   7      179.17      186.47     14.06 o 
   7   9   7      128.03      132.97     14.11 o 
   8   9   7      160.31      202.71     39.86 o 
 -11  10   7       26.90       29.61      9.60 o 
 -10  10   7       42.82       49.10      9.31 o 
  -9  10   7      324.00      337.13     19.58 o 
  -8  10   7      741.05      724.44     26.26 o 
  -7  10   7      547.84      518.70     11.35 o 
  -6  10   7      113.13      139.22      8.40 o 
  -5  10   7      375.67      357.18     15.42 o 
  -4  10   7       35.87       28.28      5.83 o 
  -3  10   7        3.16        8.68      5.40 o 
  -2  10   7     2044.13     2101.77     20.78 o 
  -1  10   7     3217.39     3244.72     49.12 o 
   0  10   7      892.87      897.89     20.81 o 
   1  10   7      439.81      448.31     15.96 o 
   2  10   7        9.29        1.98      9.32 o 
   3  10   7        7.21       18.41     12.74 o 
   4  10   7      634.70      626.29     23.87 o 
   5  10   7      657.60      664.36     26.48 o 
   6  10   7      427.23      438.25     25.93 o 
   7  10   7      421.58      434.85     27.96 o 
 -10  11   7        4.43        7.87     10.52 o 
  -9  11   7       36.55       34.80      5.63 o 
  -8  11   7      352.40      324.31     17.33 o 
  -7  11   7      277.13      263.97     15.94 o 
  -6  11   7        0.34        2.04      5.69 o 
  -5  11   7       69.93       71.78      6.85 o 
  -4  11   7     1012.32      988.38     15.62 o 
  -3  11   7      936.55      946.78     14.62 o 
  -2  11   7      188.88      169.19      7.58 o 
  -1  11   7       28.30       33.71     10.36 o 
   0  11   7       28.42       29.23      9.21 o 
   1  11   7        1.03       23.20     11.10 o 
   2  11   7       30.39       30.92     11.18 o 
   3  11   7        2.64       15.74     12.16 o 
   4  11   7       30.76       30.81     13.19 o 
   5  11   7        6.93        2.84     13.81 o 
   6  11   7       93.55       73.21     20.13 o 
  -9  12   7       27.09       28.75      8.05 o 
  -8  12   7       14.06       11.10      7.54 o 
  -7  12   7        1.55       -2.68      5.96 o 
  -6  12   7      308.54      305.00     10.80 o 
  -5  12   7      222.32      230.35      8.83 o 
  -4  12   7      486.23      509.65     10.41 o 
  -3  12   7      888.87      904.98     15.83 o 
  -2  12   7      981.83     1009.46     18.77 o 
  -1  12   7      625.33      688.31     21.85 o 
   0  12   7     1076.78     1052.89     36.20 o 
   1  12   7      507.49      507.07     38.15 o 
   2  12   7      469.76      518.77     23.31 o 
   3  12   7     1084.69      992.89     27.40 o 
   4  12   7      807.63      770.91     27.67 o 
   5  12   7      175.93      168.67     16.40 o 
   6  12   7      180.31      141.16     21.08 o 
  -9  13   7       44.50       30.29      6.05 o 
  -8  13   7       42.61       34.73      9.81 o 
  -7  13   7      142.39      149.41      9.60 o 
  -6  13   7       26.20       23.06      6.65 o 
  -5  13   7        5.02       -3.81      4.46 o 
  -4  13   7       38.32       40.47      6.39 o 
  -3  13   7        1.18        1.16      4.99 o 
  -2  13   7      110.93       93.63      5.67 o 
  -1  13   7      672.27      634.91     19.94 o 
   0  13   7      215.37      209.41     14.02 o 
   1  13   7        6.27       -1.52      8.55 o 
   2  13   7        4.40        5.06      9.63 o 
   3  13   7       16.74       33.03     11.69 o 
   4  13   7       21.54       -2.89     10.20 o 
   5  13   7       10.50       19.63     12.71 o 
  -8  14   7       16.04       22.54      9.46 o 
  -7  14   7       27.44       32.61      8.81 o 
  -6  14   7      154.53      181.57     15.29 o 
  -5  14   7      128.96      134.77      7.37 o 
  -4  14   7      303.78      311.06     13.97 o 
  -3  14   7      610.30      639.33     27.61 o 
  -2  14   7      165.15      196.00     17.74 o 
  -1  14   7      240.44      268.76     28.47 o 
   0  14   7      355.08      327.98     30.75 o 
   1  14   7      421.94      431.62     34.17 o 
   2  14   7      383.23      469.20     35.30 o 
   3  14   7      529.69      513.14     27.24 o 
   4  14   7      452.19      474.75     23.42 o 
  -6  15   7       11.55       12.39      7.52 o 
  -5  15   7        6.72        4.25      5.89 o 
  -4  15   7      119.96      137.78     10.82 o 
  -3  15   7        0.54        9.60     11.57 o 
  -2  15   7       25.46       25.35     10.26 o 
  -1  15   7        2.46        0.21      8.66 o 
   0  15   7        4.56       15.33     10.48 o 
   1  15   7       16.07       11.96     10.73 o 
   2  15   7       12.23       29.23     12.49 o 
  -4  16   7       41.52       32.94      9.18 o 
  -3  16   7      133.60      163.48     18.94 o 
  -2  16   7      168.85      152.10     18.91 o 
  -1  16   7       90.97       81.01     16.14 o 
   0  16   7      191.86      260.59     42.71 o 
 -13   0   8      540.37      542.08     80.86 o 
 -12   0   8     2082.86     2016.06    136.66 o 
 -11   0   8     1198.99     1226.14     28.42 o 
 -10   0   8      100.02      132.10      9.35 o 
  -9   0   8      241.57      290.49     11.96 o 
  -8   0   8      412.47        4.56      3.42 o 
  -7   0   8     2704.41     2664.87     66.05 o 
  -6   0   8    13860.04    14350.83    426.49 o 
  -5   0   8     8762.28     9341.24    159.44 o 
  -4   0   8     4177.76     3873.09     47.87 o 
  -3   0   8     5042.88     4725.85     43.16 o 
  -2   0   8      856.38      767.26      8.30 o 
  -1   0   8      689.72      839.01     12.34 o 
   0   0   8      108.05       60.72      5.31 o 
   1   0   8     3598.48     3178.04     36.32 o 
   2   0   8     3451.69     3188.68     41.34 o 
   3   0   8     2371.62     2611.75     36.06 o 
   4   0   8      223.98      192.27      9.32 o 
   5   0   8      114.56      118.62      8.87 o 
   6   0   8     1321.68     1194.82     29.98 o 
   7   0   8     1410.76     1294.50     39.54 o 
   8   0   8      652.01      632.81     23.25 o 
   9   0   8      442.91      445.63     25.27 o 
 -13   1   8       14.75       11.39     16.11 o 
 -12   1   8       21.15       19.12      6.67 o 
 -11   1   8        1.22        4.99      5.30 o 
 -10   1   8        4.88        6.21      5.25 o 
  -9   1   8      148.25      169.25      5.20 o 
  -8   1   8      145.97      147.28      4.92 o 
  -7   1   8     4411.75     4364.58     58.38 o 
  -6   1   8    14392.46    15114.24    244.36 o 
  -5   1   8     4787.23     5363.77     68.62 o 
  -4   1   8      863.95      847.28     12.04 o 
  -3   1   8      909.07      921.58      8.14 o 
  -2   1   8       34.91       55.90      3.17 o 
  -1   1   8     1387.60     1355.69     14.39 o 
   0   1   8     1713.42     1888.04     15.35 o 
   1   1   8      326.03      397.34      6.97 o 
   2   1   8      152.29      160.76      5.18 o 
   3   1   8       21.69       19.52      4.27 o 
   4   1   8      387.20      390.08      9.29 o 
   5   1   8        0.67        1.73      4.30 o 
   6   1   8       11.54       14.74      6.52 o 
   7   1   8       39.55       33.50      7.33 o 
   8   1   8        0.18       -5.67      6.57 o 
   9   1   8        1.92       11.08      8.12 o 
 -13   2   8      178.82      194.37     14.41 o 
 -12   2   8      532.43      566.39     24.87 o 
 -11   2   8      514.83      551.76     25.37 o 
 -10   2   8      343.89      384.01     13.10 o 
  -9   2   8      162.04      155.38      4.18 o 
  -8   2   8      712.22      602.52     35.95 o 
  -7   2   8     3786.28     3789.86     73.05 o 
  -6   2   8    12431.47    12434.64    234.73 o 
  -5   2   8     5585.71     5737.41    126.98 o 
  -4   2   8     4276.10     3723.30     31.34 o 
  -3   2   8     1879.41     1722.15     18.63 o 
  -2   2   8      203.61      165.48      6.46 o 
  -1   2   8     2963.46     2935.33     23.07 o 
   0   2   8    11839.06    12574.23    128.40 o 
   1   2   8    13695.84    14329.87    154.83 o 
   2   2   8     5803.32     5815.05     64.93 o 
   3   2   8     3611.86     3647.46     43.03 o 
   4   2   8      453.96      446.50     11.81 o 
   5   2   8        5.91       11.23      5.07 o 
   6   2   8        5.93       16.45      5.19 o 
   7   2   8      571.10      567.93     13.15 o 
   8   2   8      773.96      763.96     18.11 o 
   9   2   8      567.42      558.68     16.08 o 
 -13   3   8       13.41       11.12      7.62 o 
 -12   3   8       24.67        6.45     12.92 o 
 -11   3   8        4.30        1.69      5.10 o 
 -10   3   8       77.29       74.77      5.19 o 
  -9   3   8      109.00      112.35     14.44 o 
  -8   3   8       60.20       59.37     10.02 o 
  -7   3   8      148.81      174.85     15.71 o 
  -6   3   8       42.78       74.95      8.86 o 
  -5   3   8        3.44        5.01      6.83 o 
  -4   3   8      901.45      877.49     10.88 o 
  -3   3   8        4.82       11.22      2.95 o 
  -2   3   8      482.21      483.69      7.12 o 
  -1   3   8      370.21      478.19      7.29 o 
   0   3   8       46.34       58.63      3.89 o 
   1   3   8     1736.98     1869.89     19.59 o 
   2   3   8        9.30       10.84      3.24 o 
   3   3   8      797.74      818.07     11.30 o 
   4   3   8     1992.72     2031.20     30.81 o 
   5   3   8       67.67       59.06      7.30 o 
   6   3   8       68.83       50.92      5.89 o 
   7   3   8       96.63       97.81      9.14 o 
   8   3   8        3.10       13.34      8.00 o 
   9   3   8       21.07       25.42      8.15 o 
 -13   4   8       98.16       86.70     17.11 o 
 -12   4   8      149.46      185.13     16.27 o 
 -11   4   8      280.55      298.96     19.19 o 
 -10   4   8      273.08      321.04     17.53 o 
  -9   4   8      133.27      141.82      9.77 o 
  -8   4   8      208.70      193.10      9.53 o 
  -7   4   8     2171.20     2147.60     39.46 o 
  -6   4   8     1053.60     1038.97     26.12 o 
  -5   4   8     2272.94     2163.82     87.23 o 
  -4   4   8     2127.88     1980.99     20.78 o 
  -3   4   8     6849.46     6822.29     65.78 o 
  -2   4   8    15550.34    16065.90    191.03 o 
  -1   4   8     2870.37     2900.09     27.84 o 
   0   4   8     2832.50     2422.02     19.33 o 
   1   4   8     3035.60     2782.53     23.77 o 
   2   4   8     7146.39     6922.42     72.15 o 
   3   4   8     3686.19     3631.19     44.05 o 
   4   4   8     5863.97     5985.01     69.97 o 
   5   4   8     2134.26     2082.69     28.73 o 
   6   4   8      737.64      703.50     12.90 o 
   7   4   8      398.32      381.30     11.03 o 
   8   4   8      249.46      231.69     12.09 o 
   9   4   8      269.63      289.60     13.87 o 
 -13   5   8       23.95       21.03     12.79 o 
 -12   5   8       46.92       24.62     12.59 o 
 -11   5   8        0.90        4.70      7.89 o 
 -10   5   8      117.50      134.49     17.95 o 
  -9   5   8       84.16       81.96     10.93 o 
  -8   5   8      138.61      141.59      8.93 o 
  -7   5   8       11.80       11.71      6.33 o 
  -6   5   8       23.94       33.41      3.83 o 
  -5   5   8       57.05       67.28      3.89 o 
  -4   5   8      600.74      631.98      9.62 o 
  -3   5   8       20.72       37.36     10.13 o 
  -2   5   8      103.45      142.52      4.39 o 
  -1   5   8        4.31        6.42      2.69 o 
   0   5   8       95.49       92.39      6.19 o 
   1   5   8        9.14        9.71      1.10 o 
   2   5   8       53.25       58.12      3.74 o 
   3   5   8       40.46       41.55      4.67 o 
   4   5   8      598.95      571.41     13.03 o 
   5   5   8        1.32        1.56      4.30 o 
   6   5   8        0.14        2.60      5.18 o 
   7   5   8       18.88       19.20      5.69 o 
   8   5   8       42.04       45.88      8.88 o 
 -13   6   8       86.86       87.40     33.93 o 
 -12   6   8      161.14      190.45     35.42 o 
 -11   6   8      283.09      296.05     38.63 o 
 -10   6   8      493.68      457.28     21.41 o 
  -9   6   8      419.57      426.03     16.83 o 
  -8   6   8      495.96      517.17     13.46 o 
  -7   6   8      941.43      924.27     13.12 o 
  -6   6   8     1871.20     1900.92     21.95 o 
  -5   6   8     2796.90     2860.22     31.71 o 
  -4   6   8     2255.76     2250.17     31.18 o 
  -3   6   8     2141.08     2091.05     23.21 o 
  -2   6   8      808.62      704.90      7.98 o 
  -1   6   8      405.92      352.51     11.48 o 
   0   6   8     2628.36     2544.45     32.07 o 
   1   6   8     5936.27     5645.17     74.35 o 
   2   6   8     1705.19     1615.05     28.20 o 
   3   6   8     1322.44     1350.71     19.13 o 
   4   6   8      108.36      111.71     10.05 o 
   5   6   8      198.52      216.07      7.96 o 
   6   6   8      397.14      403.94     15.52 o 
   7   6   8      196.42      231.35     11.43 o 
   8   6   8      130.38      119.54     14.49 o 
 -12   7   8        6.11        6.96     10.15 o 
 -11   7   8      145.09      138.16     17.04 o 
 -10   7   8      121.24      115.52     10.61 o 
  -9   7   8       93.38       97.05     10.19 o 
  -8   7   8      150.08      163.39      7.56 o 
  -7   7   8      156.47      150.43      6.38 o 
  -6   7   8       57.46       60.01      5.57 o 
  -5   7   8      160.40      153.13      9.63 o 
  -4   7   8      778.57      874.07     14.30 o 
  -3   7   8        8.34        9.77      3.75 o 
  -2   7   8      326.30      311.20     10.50 o 
  -1   7   8      211.20      194.73     10.47 o 
   0   7   8       41.24       48.42      7.65 o 
   1   7   8      459.35      502.57     20.22 o 
   2   7   8       65.54       64.81      8.81 o 
   3   7   8      201.66      175.86     21.15 o 
   4   7   8      255.98      230.17      5.92 o 
   5   7   8       28.93       40.10      7.45 o 
   6   7   8      145.50      137.12     11.96 o 
   7   7   8       24.44       31.19     11.39 o 
   8   7   8       38.33       14.43     19.51 o 
 -12   8   8       78.01       53.28     12.02 o 
 -11   8   8       46.29       55.14     13.00 o 
 -10   8   8      175.40      182.28     12.14 o 
  -9   8   8      589.96      637.17     18.28 o 
  -8   8   8      604.96      587.51     12.68 o 
  -7   8   8      278.10      274.20     11.18 o 
  -6   8   8      160.25      180.49      8.10 o 
  -5   8   8        5.78        8.92      4.59 o 
  -4   8   8       50.00       37.44      5.15 o 
  -3   8   8     1561.30     1545.03     23.25 o 
  -2   8   8     1599.19     1575.30     17.97 o 
  -1   8   8     1086.67     1096.37     27.30 o 
   0   8   8     1013.00      966.89     20.04 o 
   1   8   8      158.46      147.23     14.64 o 
   2   8   8      428.12      435.78     15.88 o 
   3   8   8      272.05      252.45     12.53 o 
   4   8   8      635.63      577.71     20.32 o 
   5   8   8      171.70      149.47     15.11 o 
   6   8   8      452.79      423.84     25.52 o 
   7   8   8      262.99      280.90     21.44 o 
   8   8   8       15.29       -6.83     25.05 o 
 -11   9   8       55.03       69.65     10.83 o 
 -10   9   8       67.77       63.46     11.85 o 
  -9   9   8        8.52        4.24      4.04 o 
  -8   9   8        5.17       11.60      5.82 o 
  -7   9   8        0.20        5.29      4.05 o 
  -6   9   8       68.13       74.90      5.61 o 
  -5   9   8      381.28      384.62     11.98 o 
  -4   9   8      806.87      812.19     21.64 o 
  -3   9   8      642.57      654.63     10.69 o 
  -2   9   8        2.85       10.30      4.11 o 
  -1   9   8      144.90      173.56     15.68 o 
   0   9   8       59.51       69.68     12.09 o 
   1   9   8       27.20       30.31     10.38 o 
   2   9   8       59.89       52.56     11.23 o 
   3   9   8      185.17      151.05     19.23 o 
   4   9   8      236.92      222.99     15.48 o 
   5   9   8        3.39       -1.62      8.43 o 
   6   9   8       25.23       30.17     11.77 o 
   7   9   8      160.11      167.64     17.74 o 
 -11  10   8        3.35       15.13      9.68 o 
 -10  10   8        1.60        1.07      9.85 o 
  -9  10   8      129.01      126.45      9.00 o 
  -8  10   8       99.31       95.98      8.22 o 
  -7  10   8       77.77       59.80     11.83 o 
  -6  10   8      387.73      386.66     18.90 o 
  -5  10   8      281.86      284.35     24.00 o 
  -4  10   8      159.40      176.59      9.50 o 
  -3  10   8      319.62      291.90     13.82 o 
  -2  10   8      308.07      343.31     10.68 o 
  -1  10   8      160.47      179.96     15.83 o 
   0  10   8      103.84      123.83     13.62 o 
   1  10   8      186.87      197.58     12.66 o 
   2  10   8      127.74      128.66     12.19 o 
   3  10   8       20.36       26.45     11.53 o 
   4  10   8       40.30       48.01     12.84 o 
   5  10   8       43.58       57.32     22.10 o 
   6  10   8       26.93       33.29     14.60 o 
   7  10   8       67.76       71.75     31.89 o 
 -10  11   8      231.95      210.76     16.00 o 
  -9  11   8      413.46      384.69     17.95 o 
  -8  11   8       13.57       13.29      7.27 o 
  -7  11   8        9.00       13.79      7.56 o 
  -6  11   8      479.53      468.56     10.88 o 
  -5  11   8      332.71      326.51     10.05 o 
  -4  11   8       55.01       53.95      8.01 o 
  -3  11   8      313.90      311.91      8.99 o 
  -2  11   8      121.59      111.10      7.07 o 
  -1  11   8       30.02       24.63     12.19 o 
   0  11   8       87.47       80.16     13.26 o 
   1  11   8       96.76      107.16     13.13 o 
   2  11   8       54.45       42.29     13.87 o 
   3  11   8       11.31        2.08     19.10 o 
   4  11   8        5.42       11.26     11.81 o 
   5  11   8       11.85       20.80     12.84 o 
   6  11   8       70.67       72.78     16.60 o 
 -10  12   8       88.44       58.08     23.92 o 
  -9  12   8       89.38       69.08      8.26 o 
  -8  12   8        3.95       -5.54      5.54 o 
  -7  12   8       17.57       14.36      5.00 o 
  -6  12   8       36.09       29.82      5.99 o 
  -5  12   8        0.14        1.65      4.20 o 
  -4  12   8      369.61      348.89     11.43 o 
  -3  12   8      379.08      361.64     13.26 o 
  -2  12   8       30.47       24.76      9.21 o 
  -1  12   8      113.18       91.89     21.07 o 
   0  12   8       74.18      333.13    177.09 o 
   1  12   8      107.74       82.00     31.32 o 
   2  12   8       84.60       68.01     13.96 o 
   3  12   8        0.11       -4.85     11.56 o 
   4  12   8      128.51      106.69     16.22 o 
   5  12   8      163.24      168.04     25.92 o 
  -9  13   8        2.72        0.42      7.76 o 
  -8  13   8       27.52       31.59      7.24 o 
  -7  13   8        8.89       14.19      5.41 o 
  -6  13   8        6.29        3.11      4.84 o 
  -5  13   8       35.99       38.48      5.23 o 
  -4  13   8       28.96       32.95      6.56 o 
  -3  13   8        6.30        5.98      4.52 o 
  -2  13   8        1.82        4.44      9.38 o 
  -1  13   8        4.34       -8.95     10.14 o 
   0  13   8        2.11       -5.23     12.46 o 
   1  13   8        2.80        1.01     10.36 o 
   2  13   8       27.12       31.89     13.27 o 
   3  13   8       64.09       97.03     21.70 o 
   4  13   8        8.95        8.61     13.30 o 
  -8  14   8       10.70       -0.53      6.73 o 
  -7  14   8        1.14       -3.44      5.39 o 
  -6  14   8        0.12       -5.03      5.24 o 
  -5  14   8       10.22        9.05      5.90 o 
  -4  14   8       76.19       64.54      6.68 o 
  -3  14   8      107.06      128.99     20.22 o 
  -2  14   8       46.27       44.29     15.04 o 
  -1  14   8       80.47       33.40     24.55 o 
   0  14   8       34.53       43.28     35.30 o 
   1  14   8       44.79       48.97     36.44 o 
   2  14   8        3.64        1.63     16.38 o 
   3  14   8        0.55        4.69     12.80 o 
  -6  15   8        0.33       17.76      6.59 o 
  -5  15   8       19.22       19.54      7.36 o 
  -4  15   8        2.30       12.78     11.05 o 
  -3  15   8        0.08        1.52      8.66 o 
  -2  15   8       17.78        6.48     11.19 o 
  -1  15   8       17.86       19.66     10.73 o 
   0  15   8       20.94       33.76     13.52 o 
   1  15   8       16.93       25.42     13.47 o 
   2  15   8       27.63       41.72     15.17 o 
  -4  16   8       11.22        1.14     13.67 o 
  -3  16   8       42.24       50.73     13.61 o 
  -2  16   8       72.05       58.19     14.55 o 
  -1  16   8       12.74       33.46     14.75 o 
 -13   1   9      140.12      113.58     38.19 o 
 -12   1   9      125.85      128.60     11.31 o 
 -11   1   9      141.70      151.71      6.82 o 
 -10   1   9      237.08      266.71     21.96 o 
  -9   1   9        3.85        8.03      3.29 o 
  -8   1   9      157.65      182.23     17.08 o 
  -7   1   9     2882.19     2831.18     44.37 o 
  -6   1   9     3988.29     4045.42     48.76 o 
  -5   1   9      735.50      678.74      9.20 o 
  -4   1   9      600.22      517.66      6.27 o 
  -3   1   9      129.98      106.55      3.68 o 
  -2   1   9      632.32      607.89      9.11 o 
  -1   1   9      904.99      876.58     12.20 o 
   0   1   9     2137.01     2080.87     18.67 o 
   1   1   9     4091.14     4009.71     34.65 o 
   2   1   9     3756.59     3821.59     34.84 o 
   3   1   9     2209.42     2125.55     21.70 o 
   4   1   9       38.12       53.39      5.72 o 
   5   1   9      420.80      404.02     16.59 o 
   6   1   9     1139.21     1036.46     18.92 o 
   7   1   9      562.63      545.73     19.27 o 
   8   1   9      547.00      581.61     17.64 o 
   9   1   9      422.19      431.08     20.80 o 
 -13   2   9       52.57       83.73     19.28 o 
 -12   2   9        0.78        3.93      5.52 o 
 -11   2   9       13.34       12.50     12.88 o 
 -10   2   9       85.31       85.00      8.95 o 
  -9   2   9       14.18       14.68      9.63 o 
  -8   2   9        9.99       24.67      7.89 o 
  -7   2   9     2757.66     2851.99     44.76 o 
  -6   2   9       13.41       15.40      7.62 o 
  -5   2   9      112.22      144.99      9.21 o 
  -4   2   9      458.92      447.56      8.54 o 
  -3   2   9       82.27       73.83      3.57 o 
  -2   2   9      755.40      813.85      8.08 o 
  -1   2   9     6302.87     6740.07     56.22 o 
   0   2   9      972.36     1055.35     10.45 o 
   1   2   9      172.23      226.92      6.86 o 
   2   2   9       27.43       24.44      3.64 o 
   3   2   9      217.98      233.39      6.79 o 
   4   2   9      138.88      155.00      7.77 o 
   5   2   9      231.56      256.88      9.57 o 
   6   2   9      137.52      139.89     11.01 o 
   7   2   9       10.25        2.51      6.87 o 
   8   2   9        9.78        2.96      7.20 o 
 -13   3   9       17.76       17.28      7.69 o 
 -12   3   9       57.68       50.48     13.12 o 
 -11   3   9      117.40      136.74     17.20 o 
 -10   3   9        5.32       10.76      9.83 o 
  -9   3   9        3.40        2.45      8.49 o 
  -8   3   9      485.01      503.84     17.33 o 
  -7   3   9     1569.84     1610.36     37.29 o 
  -6   3   9      561.94      543.35     40.43 o 
  -5   3   9     1463.13     1305.79     18.01 o 
  -4   3   9     1839.87     1805.97     14.92 o 
  -3   3   9     2329.16     2229.89     24.61 o 
  -2   3   9      731.93      655.58     13.70 o 
  -1   3   9     1550.19     1515.77     14.58 o 
   0   3   9     1457.07     1326.88     14.79 o 
   1   3   9     2427.25     2315.33     20.40 o 
   2   3   9     4818.81     4750.19     44.77 o 
   3   3   9     2085.47     2077.04     24.88 o 
   4   3   9      284.56      298.79      9.09 o 
   5   3   9       69.27       50.67      6.11 o 
   6   3   9      121.16      169.77      8.99 o 
   7   3   9      504.54      486.86     14.82 o 
   8   3   9      430.62      410.93     13.27 o 
 -13   4   9       26.54       12.29     17.37 o 
 -12   4   9       20.97        3.73     17.82 o 
 -11   4   9        2.38       -4.72     13.92 o 
 -10   4   9      130.00      108.70     15.47 o 
  -9   4   9      357.24      379.69     16.92 o 
  -8   4   9       45.49       50.49      8.55 o 
  -7   4   9       32.23       34.72     11.55 o 
  -6   4   9      421.72      434.79     14.43 o 
  -5   4   9      308.69      343.58     10.26 o 
  -4   4   9      632.51      597.21     16.57 o 
  -3   4   9      804.89      805.28      8.52 o 
  -2   4   9     1216.82     1164.61     10.38 o 
  -1   4   9      904.49      898.88     12.11 o 
   0   4   9      375.87      385.88      8.55 o 
   1   4   9       22.89       21.31      3.52 o 
   2   4   9        1.26        2.16      2.72 o 
   3   4   9        2.52        5.03      5.11 o 
   4   4   9        0.71        0.23      4.72 o 
   5   4   9      396.01      375.42     10.48 o 
   6   4   9       73.79       64.69      6.19 o 
   7   4   9       92.65       75.00      8.05 o 
   8   4   9       45.01       41.17      8.91 o 
 -13   5   9        1.60       17.40     14.07 o 
 -12   5   9        0.39      -12.89     16.19 o 
 -11   5   9       37.37       30.65     14.33 o 
 -10   5   9       76.37      113.08     36.32 o 
  -9   5   9       52.75       47.06      9.41 o 
  -8   5   9       89.66      100.78     12.46 o 
  -7   5   9      144.23      183.43     15.17 o 
  -6   5   9      144.57      173.10     13.67 o 
  -5   5   9     1583.22     1647.71     23.61 o 
  -4   5   9     3256.26     3469.60     36.61 o 
  -3   5   9     1776.54     1743.09     20.64 o 
  -2   5   9     2310.49     2286.17     19.45 o 
  -1   5   9     2783.22     2868.99     24.96 o 
   0   5   9      322.76      301.44      9.53 o 
   1   5   9      938.17      922.70     15.41 o 
   2   5   9     3283.40     3179.28     27.73 o 
   3   5   9      352.31      348.23     12.14 o 
   4   5   9      299.18      275.87      9.80 o 
   5   5   9     1004.17      978.72     15.31 o 
   6   5   9      339.50      314.38     19.59 o 
   7   5   9      208.67      216.74     13.47 o 
   8   5   9      236.04      239.39     12.96 o 
 -13   6   9       36.54       46.04     14.02 o 
 -12   6   9      136.00      130.13     15.70 o 
 -11   6   9      653.47      652.67     23.14 o 
 -10   6   9      950.57      998.43     23.92 o 
  -9   6   9      271.04      295.18     14.32 o 
  -8   6   9       23.75       36.84     10.11 o 
  -7   6   9       23.92       19.11      5.26 o 
  -6   6   9      649.69      627.89     11.45 o 
  -5   6   9     1316.90     1413.67     31.14 o 
  -4   6   9      386.71      359.75     11.56 o 
  -3   6   9     1131.46     1160.16     11.97 o 
  -2   6   9     1159.86     1157.08     16.17 o 
  -1   6   9      523.98      555.85     15.15 o 
   0   6   9      360.10      352.40     10.24 o 
   1   6   9     2198.83     2157.66     29.03 o 
   2   6   9     1652.21     1509.51     57.46 o 
   3   6   9     2867.30     2741.34     31.99 o 
   4   6   9      912.51      840.49     18.83 o 
   5   6   9      264.61      241.60      9.47 o 
   6   6   9       93.48       89.95     10.59 o 
   7   6   9      195.24      177.51     13.78 o 
   8   6   9       90.16       72.50     13.08 o 
 -12   7   9       10.97        8.02     12.36 o 
 -11   7   9      225.01      210.90     13.88 o 
 -10   7   9      172.54      168.10     12.86 o 
  -9   7   9       94.86      122.86     20.01 o 
  -8   7   9       14.04        8.15      5.75 o 
  -7   7   9      121.49      123.10      5.45 o 
  -6   7   9      103.89      102.81      7.63 o 
  -5   7   9      277.06      306.94     17.04 o 
  -4   7   9       12.22        4.75      6.43 o 
  -3   7   9      679.85      637.85     12.99 o 
  -2   7   9     1030.07      972.82     14.67 o 
  -1   7   9     1203.28     1177.02     25.83 o 
   0   7   9     1190.96     1139.34     24.54 o 
   1   7   9        2.14        4.73      7.52 o 
   2   7   9      105.98      113.47      9.45 o 
   3   7   9     1017.53     1042.34     22.41 o 
   4   7   9      627.91      604.52     15.85 o 
   5   7   9      623.21      606.83     12.18 o 
   6   7   9      489.60      491.76     14.63 o 
   7   7   9      300.71      307.37     23.06 o 
 -12   8   9      135.61      136.73     17.01 o 
 -11   8   9      376.76      395.73     20.55 o 
 -10   8   9      455.93      436.11     16.89 o 
  -9   8   9      603.07      647.92     20.48 o 
  -8   8   9      267.83      246.32      6.48 o 
  -7   8   9      274.07      324.34     11.57 o 
  -6   8   9      943.38      910.33     14.00 o 
  -5   8   9     1439.68     1410.91     20.16 o 
  -4   8   9      318.63      303.95     10.45 o 
  -3   8   9      412.33      416.64     14.96 o 
  -2   8   9      759.03      676.67     19.64 o 
  -1   8   9      458.09      484.55     19.20 o 
   0   8   9      115.77      101.45     11.23 o 
   1   8   9     1213.56     1215.83     36.88 o 
   2   8   9      353.74      387.75     14.61 o 
   3   8   9      451.73      481.07     17.09 o 
   4   8   9      541.03      491.32     18.22 o 
   5   8   9      335.30      281.04     27.41 o 
   6   8   9      104.00       85.88     24.69 o 
   7   8   9        1.59        5.47     13.31 o 
 -11   9   9       68.35       54.49     12.99 o 
 -10   9   9       21.21       23.16     10.48 o 
  -9   9   9       91.37       81.59     10.86 o 
  -8   9   9       51.01       42.15      5.93 o 
  -7   9   9       12.50       18.14      5.16 o 
  -6   9   9        0.47        2.65      3.72 o 
  -5   9   9        0.47       -4.46      4.46 o 
  -4   9   9      465.44      497.65     18.41 o 
  -3   9   9     1065.08     1108.66     19.89 o 
  -2   9   9       77.73       72.94     10.97 o 
  -1   9   9        1.58        2.33      8.05 o 
   0   9   9        6.10       -6.53      8.61 o 
   1   9   9        9.95        0.90      7.65 o 
   2   9   9      170.94      173.09     13.04 o 
   3   9   9      442.03      467.86     19.09 o 
   4   9   9      203.62      234.11     16.62 o 
   5   9   9      356.23      365.86     17.76 o 
   6   9   9       42.32       48.55     12.28 o 
   7   9   9       96.45       96.33     25.99 o 
 -11  10   9      137.40      150.93     15.84 o 
 -10  10   9      448.00      454.56     18.06 o 
  -9  10   9      345.40      366.96     13.40 o 
  -8  10   9      392.39      390.88     10.89 o 
  -7  10   9      339.87      350.30     11.01 o 
  -6  10   9      114.50      124.31      5.94 o 
  -5  10   9       27.56       29.76      6.12 o 
  -4  10   9      495.88      511.76     11.01 o 
  -3  10   9     1203.96     1225.02     26.90 o 
  -2  10   9     1449.39     1568.84     44.40 o 
  -1  10   9      535.50      524.64     17.28 o 
   0  10   9      559.60      552.26     20.40 o 
   1  10   9       66.52       88.79     13.11 o 
   2  10   9      398.49      392.55     20.30 o 
   3  10   9      675.05      643.51     43.13 o 
   4  10   9      403.48      426.51     27.79 o 
   5  10   9       98.01       85.64     18.22 o 
   6  10   9       36.17       46.34     15.67 o 
 -10  11   9      354.76      365.12     17.03 o 
  -9  11   9       42.82       33.73     10.20 o 
  -8  11   9        3.20        2.59      4.86 o 
  -7  11   9        6.49       -2.24      5.87 o 
  -6  11   9        5.69        8.44      4.37 o 
  -5  11   9      727.95      687.21     17.59 o 
  -4  11   9      778.11      758.60     16.98 o 
  -3  11   9       69.61       72.11      6.02 o 
  -2  11   9       85.58       93.73     10.94 o 
  -1  11   9        4.65        4.01     10.60 o 
   0  11   9       35.37       24.29      9.63 o 
   1  11   9       11.06       26.80     14.24 o 
   2  11   9      173.63      206.13     25.05 o 
   3  11   9      114.18      141.95     17.79 o 
   4  11   9      115.66      142.77     26.80 o 
   5  11   9        1.01        1.71     14.08 o 
 -10  12   9      271.68      223.21     30.75 o 
  -9  12   9      115.27      136.33     17.10 o 
  -8  12   9       26.38       23.37      5.36 o 
  -7  12   9      359.94      379.90     15.62 o 
  -6  12   9      714.96      679.07     14.50 o 
  -5  12   9     1165.60     1224.93     20.18 o 
  -4  12   9     1424.89     1389.38     19.41 o 
  -3  12   9     1265.57     1261.60     33.27 o 
  -2  12   9      610.08      615.86     29.85 o 
  -1  12   9     1338.91     1314.21     39.29 o 
   0  12   9      384.52      395.69     19.45 o 
   1  12   9      340.77      383.21     18.60 o 
   2  12   9      218.90      215.58     16.35 o 
   3  12   9      212.53      209.98     16.91 o 
   4  12   9      131.29      138.87     16.40 o 
   5  12   9       58.79       30.19     15.02 o 
  -9  13   9      167.98      155.42     38.51 o 
  -8  13   9      173.16       99.15     22.38 o 
  -7  13   9      122.82      138.76     13.10 o 
  -6  13   9       26.70       27.15      6.53 o 
  -5  13   9       45.63       48.83      6.50 o 
  -4  13   9       24.04       31.82      4.06 o 
  -3  13   9      128.01      121.85     14.34 o 
  -2  13   9      298.15      312.48     16.21 o 
  -1  13   9       71.19       65.39     11.84 o 
   0  13   9        8.68       23.13     10.94 o 
   1  13   9        3.06        6.81     10.29 o 
   2  13   9       78.87       80.33     16.85 o 
   3  13   9       14.24       24.06     12.38 o 
   4  13   9        3.63       -1.66     11.22 o 
  -7  14   9      151.96      157.21     12.33 o 
  -6  14   9      602.44      585.76     14.10 o 
  -5  14   9      424.06      423.29     11.29 o 
  -4  14   9      114.30      138.04     14.82 o 
  -3  14   9      246.14      263.14     26.42 o 
  -2  14   9      690.97      784.87     31.74 o 
  -1  14   9      719.92      792.63     43.28 o 
   0  14   9      638.72      701.52     43.28 o 
   1  14   9      253.43      299.51     31.89 o 
   2  14   9       79.27       80.74     17.66 o 
   3  14   9      195.66      191.60     22.69 o 
  -6  15   9        0.19        2.47      8.90 o 
  -5  15   9        0.40        1.99      9.12 o 
  -4  15   9       26.58       39.32     11.31 o 
  -3  15   9       10.72       16.08     10.41 o 
  -2  15   9        2.07       29.63     12.51 o 
  -1  15   9        0.10        9.42     10.48 o 
   0  15   9        3.36        2.28     13.42 o 
   1  15   9        2.88        9.11     11.84 o 
 -13   0  10      182.43      165.13     56.94 o 
 -12   0  10      153.55      211.82     30.75 o 
 -11   0  10       32.91       25.46      5.46 o 
 -10   0  10      109.34      119.28      6.52 o 
  -9   0  10     1570.55     1615.21     22.78 o 
  -8   0  10       40.76        2.47      1.14 o 
  -7   0  10     1244.75     1299.38     14.37 o 
  -6   0  10      144.41      150.02      4.32 o 
  -5   0  10       40.89       59.11      5.40 o 
  -4   0  10       72.20       85.40      6.97 o 
  -3   0  10      493.27      514.81      8.11 o 
  -2   0  10      101.27      147.17      5.90 o 
  -1   0  10     1339.70     1479.67     42.22 o 
   0   0  10      229.37      221.19      7.46 o 
   1   0  10     1285.02     1328.81     20.02 o 
   2   0  10        3.95        3.21      6.44 o 
   3   0  10        0.19        6.19      8.97 o 
   4   0  10      134.43      122.68     12.00 o 
   5   0  10      362.27      321.13     26.31 o 
   6   0  10       41.38       26.24     10.48 o 
   7   0  10       39.36       47.51     10.20 o 
   8   0  10       51.25       36.07     10.86 o 
 -13   1  10        3.03       17.65     16.11 o 
 -12   1  10        0.10        2.12      9.43 o 
 -11   1  10       16.77        6.47      3.02 o 
 -10   1  10       73.48       53.05     33.13 o 
  -9   1  10      137.14      142.64     13.71 o 
  -8   1  10        1.01       -0.38      6.58 o 
  -7   1  10        5.07        2.93      3.61 o 
  -6   1  10      265.37      259.67      6.74 o 
  -5   1  10      349.15      327.56     12.45 o 
  -4   1  10        7.84        6.51      3.11 o 
  -3   1  10     1208.03     1276.69     10.63 o 
  -2   1  10       60.21       66.32      3.73 o 
  -1   1  10      117.16      121.82      6.31 o 
   0   1  10      286.82      295.44      7.66 o 
   1   1  10      160.55      183.44      5.95 o 
   2   1  10        2.42       -1.06      3.63 o 
   3   1  10      195.49      196.87      9.93 o 
   4   1  10       88.56       88.48      6.41 o 
   5   1  10      107.12       94.54      7.62 o 
   6   1  10       96.21      100.24      8.08 o 
   7   1  10        0.11        4.55      7.08 o 
   8   1  10        0.51       -4.98      7.60 o 
 -13   2  10       20.85       17.50     13.99 o 
 -12   2  10       75.18       70.34      6.58 o 
 -11   2  10       68.51       65.63     12.00 o 
 -10   2  10      376.45      375.10     18.99 o 
  -9   2  10      716.23      696.77     26.02 o 
  -8   2  10      161.73      196.46     11.60 o 
  -7   2  10       32.22       28.82      4.09 o 
  -6   2  10       24.56       15.27      4.11 o 
  -5   2  10      677.10      675.06     10.11 o 
  -4   2  10       96.39      136.09      4.67 o 
  -3   2  10       39.13       40.66      3.17 o 
  -2   2  10      438.27      490.40      6.16 o 
  -1   2  10      504.77      521.68      7.11 o 
   0   2  10      114.01      124.43      5.43 o 
   1   2  10      419.96      443.61      7.85 o 
   2   2  10      230.64      233.37      6.61 o 
   3   2  10        3.33        2.09      4.13 o 
   4   2  10      219.69      196.63      7.94 o 
   5   2  10        6.38        4.76      5.91 o 
   6   2  10       12.88       15.92      6.65 o 
   7   2  10       68.46       84.75      8.54 o 
   8   2  10       85.83       91.95      9.81 o 
 -13   3  10       44.54       54.04     16.22 o 
 -12   3  10       27.60       43.12     16.48 o 
 -11   3  10      112.93       99.25     17.89 o 
 -10   3  10      382.97      439.57     19.91 o 
  -9   3  10      184.69      217.98     14.23 o 
  -8   3  10      703.73      702.20     18.15 o 
  -7   3  10      173.49      170.40     14.80 o 
  -6   3  10      132.77      128.25     13.85 o 
  -5   3  10     2275.10     2284.56     25.63 o 
  -4   3  10     1505.03     1423.51     12.49 o 
  -3   3  10      341.87      322.82      9.62 o 
  -2   3  10      995.95      962.35     11.84 o 
  -1   3  10      525.71      463.11      7.67 o 
   0   3  10        1.54        6.16      3.40 o 
   1   3  10     1082.60     1074.13     12.08 o 
   2   3  10     2680.32     2749.29     33.44 o 
   3   3  10     1112.23     1083.58     15.14 o 
   4   3  10       28.23       29.12      5.73 o 
   5   3  10        7.75        7.09      6.28 o 
   6   3  10       18.34       20.67      7.44 o 
   7   3  10        5.59        1.00      6.47 o 
   8   3  10      124.42      121.76      9.76 o 
 -13   4  10       91.97      152.66     48.60 o 
 -12   4  10       71.36       77.15     13.55 o 
 -11   4  10        8.80       15.91     11.34 o 
 -10   4  10        7.57        2.86      9.26 o 
  -9   4  10        1.06       12.68      8.09 o 
  -8   4  10       80.24       82.00     14.04 o 
  -7   4  10      795.52      768.62     20.89 o 
  -6   4  10      463.79      483.75     10.12 o 
  -5   4  10      141.73      167.25      4.58 o 
  -4   4  10     2062.32     2114.54     20.93 o 
  -3   4  10      464.95      540.19     14.77 o 
  -2   4  10     1727.53     1856.44     17.21 o 
  -1   4  10       48.50       61.13      4.71 o 
   0   4  10       61.87       90.19      4.47 o 
   1   4  10      246.96      214.63      6.45 o 
   2   4  10      250.86      254.45      7.84 o 
   3   4  10       87.56       86.22      7.55 o 
   4   4  10      633.16      595.92     12.42 o 
   5   4  10      259.73      245.62      8.30 o 
   6   4  10      102.56       81.99      6.98 o 
   7   4  10       96.15       83.99      9.98 o 
   8   4  10        1.54       -1.65      6.36 o 
 -13   5  10      142.86      140.17     48.88 o 
 -12   5  10      132.60      142.03     15.70 o 
 -11   5  10       15.08       23.57     10.73 o 
 -10   5  10        5.89        1.94      9.48 o 
  -9   5  10        1.62        8.59      8.90 o 
  -8   5  10      209.47      240.52     30.18 o 
  -7   5  10      435.34      510.91     25.62 o 
  -6   5  10     1207.44     1035.21    110.32 o 
  -5   5  10     1149.96     1107.22     14.79 o 
  -4   5  10     1186.31     1173.13     13.75 o 
  -3   5  10      752.71      797.24     11.05 o 
  -2   5  10      318.22      276.79      4.86 o 
  -1   5  10      804.72      817.06      7.98 o 
   0   5  10     2558.04     2527.95     25.46 o 
   1   5  10      590.62      597.92     13.24 o 
   2   5  10      190.50      182.93      4.71 o 
   3   5  10      399.20      401.62      8.74 o 
   4   5  10      159.49      166.48      9.02 o 
   5   5  10      176.71      169.98     13.35 o 
   6   5  10      208.32      223.87     10.98 o 
   7   5  10       98.86       94.01      7.33 o 
   8   5  10       80.57       47.83     27.33 o 
 -13   6  10       64.88       73.58     18.62 o 
 -12   6  10       77.73       72.74     18.14 o 
 -11   6  10      128.86      152.92     48.39 o 
 -10   6  10       19.51        1.20      9.32 o 
  -9   6  10        0.26       -3.60      8.61 o 
  -8   6  10      147.20      182.34     14.43 o 
  -7   6  10      624.31      606.52     19.42 o 
  -6   6  10      522.04      493.65      8.65 o 
  -5   6  10        1.01        1.14      5.49 o 
  -4   6  10        4.06       -3.95      3.95 o 
  -3   6  10        1.66        3.62      3.39 o 
  -2   6  10      352.89      379.59      9.53 o 
  -1   6  10       13.54       19.40      9.32 o 
   0   6  10      568.00      576.17     14.66 o 
   1   6  10     1191.67     1160.03     22.02 o 
   2   6  10      321.43      304.09     10.36 o 
   3   6  10       40.02       35.32      3.76 o 
   4   6  10      372.21      376.30     11.65 o 
   5   6  10       42.08       33.47      9.32 o 
   6   6  10      116.31      147.54     11.51 o 
   7   6  10       54.22       50.29     10.28 o 
 -12   7  10      368.08      371.67     23.45 o 
 -11   7  10      454.39      436.26     31.65 o 
 -10   7  10      264.34      289.76     15.96 o 
  -9   7  10      504.92      542.52     28.02 o 
  -8   7  10      267.76      251.57     16.05 o 
  -7   7  10      192.65      198.22      6.35 o 
  -6   7  10      422.08      394.70      9.09 o 
  -5   7  10      654.26      615.26     13.43 o 
  -4   7  10     2176.97     2154.70     29.39 o 
  -3   7  10     2334.64     2222.09     33.35 o 
  -2   7  10      281.45      243.99     10.51 o 
  -1   7  10      145.30      128.67     10.02 o 
   0   7  10      615.61      570.17     18.53 o 
   1   7  10     1156.67     1195.69     24.90 o 
   2   7  10      280.37      282.80     14.89 o 
   3   7  10      681.71      679.74     22.11 o 
   4   7  10      440.20      419.65     16.91 o 
   5   7  10      324.52      309.08     11.43 o 
   6   7  10      227.99      308.78     69.83 o 
   7   7  10      378.30      406.35     36.19 o 
 -12   8  10       80.41       76.83     14.35 o 
 -11   8  10        2.58       18.98     12.42 o 
 -10   8  10        0.29        6.84      8.52 o 
  -9   8  10        2.88        1.27      7.82 o 
  -8   8  10       24.54       23.82      2.18 o 
  -7   8  10      187.33      166.93     25.66 o 
  -6   8  10     1975.74     1950.69     26.63 o 
  -5   8  10      730.44      682.60     14.91 o 
  -4   8  10      267.80      268.21      7.76 o 
  -3   8  10      233.04      254.66     12.80 o 
  -2   8  10      127.52      139.33     14.25 o 
  -1   8  10        1.56        2.96      8.33 o 
   0   8  10     1764.09     1732.64     34.86 o 
   1   8  10     2621.14     2626.23     44.13 o 
   2   8  10        8.55       11.08      7.79 o 
   3   8  10      224.43      227.21     14.26 o 
   4   8  10       42.36       46.16     10.97 o 
   5   8  10      143.11      136.43     14.07 o 
   6   8  10       24.18       24.79     14.50 o 
   7   8  10       56.03      111.61     33.03 o 
 -11   9  10      284.78      347.63     30.16 o 
 -10   9  10      365.10      366.88     16.49 o 
  -9   9  10      447.29      436.25     15.29 o 
  -8   9  10      393.96      369.02      9.74 o 
  -7   9  10      234.07      251.59      9.04 o 
  -6   9  10      119.19      126.89      7.11 o 
  -5   9  10     1592.70     1680.51     24.96 o 
  -4   9  10     3024.05     3107.13     39.68 o 
  -3   9  10     1068.95     1037.48     38.83 o 
  -2   9  10     1192.19     1231.17     24.67 o 
  -1   9  10      576.15      620.61     23.63 o 
   0   9  10       33.79       24.63      8.97 o 
   1   9  10       27.65       48.78     12.03 o 
   2   9  10     2440.64     2412.56     50.59 o 
   3   9  10      779.62      781.79     35.39 o 
   4   9  10      865.44      853.45     27.85 o 
   5   9  10      533.61      526.77     26.59 o 
   6   9  10      205.43      163.55     18.61 o 
 -11  10  10        3.17        8.59     11.23 o 
 -10  10  10        0.16        9.02      9.11 o 
  -9  10  10       21.86       24.93     10.08 o 
  -8  10  10       36.75       36.73      7.56 o 
  -7  10  10       28.55       25.09      4.39 o 
  -6  10  10     1484.80     1439.14     40.44 o 
  -5  10  10      728.49      757.22     20.58 o 
  -4  10  10        7.77       -0.20      5.10 o 
  -3  10  10        0.23        0.97      1.97 o 
  -2  10  10       95.73       90.89     13.79 o 
  -1  10  10      196.45      232.40     25.25 o 
   0  10  10        9.63       16.38      9.16 o 
   1  10  10       63.94       41.87     10.68 o 
   2  10  10        5.66       23.81     12.81 o 
   3  10  10        5.42       22.05     14.24 o 
   4  10  10       20.83       29.41     13.40 o 
   5  10  10       34.26       40.70     15.17 o 
 -10  11  10      457.32      432.24     16.67 o 
  -9  11  10      788.38      785.80     24.85 o 
  -8  11  10      721.07      664.82     14.87 o 
  -7  11  10      453.47      436.33     10.26 o 
  -6  11  10      321.46      332.93      9.03 o 
  -5  11  10      677.45      657.21     15.29 o 
  -4  11  10     2084.51     2088.71     30.06 o 
  -3  11  10     1836.66     1896.89     35.46 o 
  -2  11  10     1886.59     1951.85     40.73 o 
  -1  11  10     1904.98     1889.67     40.62 o 
   0  11  10     1112.66     1083.75     32.55 o 
   1  11  10     1120.75     1114.92     47.83 o 
   2  11  10     1034.40     1049.90     35.19 o 
   3  11  10      903.42      860.79     31.00 o 
   4  11  10      562.85      558.67     27.17 o 
   5  11  10      402.47      334.97     24.96 o 
  -9  12  10      111.76       84.17     11.22 o 
  -8  12  10       51.28       41.66      7.13 o 
  -7  12  10      114.13       98.64      6.90 o 
  -6  12  10      139.28      148.31      8.23 o 
  -5  12  10        5.05       -0.22      8.66 o 
  -4  12  10       61.41       65.70      5.98 o 
  -3  12  10       88.73       84.19      6.55 o 
  -2  12  10        1.05      -10.90     10.90 o 
  -1  12  10       48.86       41.83     10.94 o 
   0  12  10       56.99       60.90     12.26 o 
   1  12  10        4.97       23.60     11.34 o 
   2  12  10        4.03        8.25     12.43 o 
   3  12  10        7.12       -1.84     16.01 o 
   4  12  10        0.20       13.01     14.48 o 
  -9  13  10       45.59       25.05     17.08 o 
  -8  13  10      584.60      605.60     18.62 o 
  -7  13  10      887.77      836.03     22.03 o 
  -6  13  10      639.37      624.50     15.62 o 
  -5  13  10      508.40      469.66     18.05 o 
  -4  13  10      240.36      241.21     25.98 o 
  -3  13  10      525.21      616.97     34.02 o 
  -2  13  10     1291.44     1340.82     31.98 o 
  -1  13  10     1539.04     1570.81     52.26 o 
   0  13  10     1136.59     1137.89     31.31 o 
   1  13  10      509.16      489.42     32.77 o 
   2  13  10      173.36      165.13     30.75 o 
   3  13  10      347.05      308.94     44.10 o 
  -7  14  10       26.82       17.77      5.86 o 
  -6  14  10       23.92       19.75      6.27 o 
  -5  14  10       12.02       14.00      9.82 o 
  -4  14  10       61.93       76.66     14.31 o 
  -3  14  10       64.64       37.96     15.52 o 
  -2  14  10       11.85       11.55     14.57 o 
  -1  14  10       98.77       96.80     25.05 o 
   0  14  10      106.17      108.19     45.55 o 
   1  14  10       15.70       20.07     18.61 o 
   2  14  10      259.75      313.27     33.07 o 
  -5  15  10      128.42      143.44     12.48 o 
  -4  15  10      235.21      235.06     31.83 o 
  -3  15  10      211.87      187.32     15.96 o 
  -2  15  10      116.99      115.09     14.67 o 
  -1  15  10      296.68      300.89     19.28 o 
   0  15  10      542.82      574.35     28.77 o 
 -14   1  11      195.89      209.55     37.58 o 
 -13   1  11      186.80      156.15     35.19 o 
 -12   1  11      357.97      381.40     54.25 o 
 -11   1  11      559.40      491.47     16.27 o 
 -10   1  11      163.27      219.29     30.21 o 
  -9   1  11     1266.89     1277.01     19.56 o 
  -8   1  11     4345.20     4199.07     48.53 o 
  -7   1  11     1302.26     1353.13     17.42 o 
  -6   1  11      486.88      383.49     10.36 o 
  -5   1  11      476.12      496.56     18.51 o 
  -4   1  11      122.98      114.11      8.18 o 
  -3   1  11     1752.43     1671.38     15.23 o 
  -2   1  11     2134.06     2135.17     18.98 o 
  -1   1  11      508.12      469.82      8.53 o 
   0   1  11      449.97      442.35      9.85 o 
   1   1  11      986.47      913.50     14.35 o 
   2   1  11      508.45      492.08      9.33 o 
   3   1  11      910.76      847.14     13.64 o 
   4   1  11      196.78      217.41      9.83 o 
   5   1  11      337.04      355.05     10.53 o 
   6   1  11      215.16      190.82     12.39 o 
   7   1  11      192.15      221.07     20.05 o 
   8   1  11       74.47       65.58     15.80 o 
 -13   2  11        0.17      -12.88     14.95 o 
 -12   2  11       15.59        3.68      6.17 o 
 -11   2  11       19.10       33.09     14.51 o 
 -10   2  11      109.94       82.56     16.35 o 
  -9   2  11      833.47      889.40     23.65 o 
  -8   2  11      262.38      252.87     12.48 o 
  -7   2  11       24.67       12.57      3.80 o 
  -6   2  11      249.56      250.50      7.38 o 
  -5   2  11      236.24      259.63      8.22 o 
  -4   2  11       10.54       24.31      3.40 o 
  -3   2  11      530.79      517.38      8.32 o 
  -2   2  11     1187.75     1415.08     13.63 o 
  -1   2  11      648.63      623.02      8.90 o 
   0   2  11      460.58      420.07      7.43 o 
   1   2  11     1226.04     1267.63     14.31 o 
   2   2  11       88.83      103.75      5.71 o 
   3   2  11       16.46       19.12      5.11 o 
   4   2  11       76.93       62.79      5.89 o 
   5   2  11       12.66       11.76      6.18 o 
   6   2  11       14.04       13.09      6.40 o 
   7   2  11      141.68      164.13     11.39 o 
 -13   3  11      149.20      150.44     17.26 o 
 -12   3  11      296.64      371.05     20.11 o 
 -11   3  11      597.19      559.40     24.20 o 
 -10   3  11      677.57      669.47     21.47 o 
  -9   3  11        7.69        3.80      7.89 o 
  -8   3  11      272.45      243.52     17.65 o 
  -7   3  11     2653.12     2651.28     34.09 o 
  -6   3  11     1880.44     1888.49     22.76 o 
  -5   3  11     2471.52     2487.11     20.66 o 
  -4   3  11     5252.72     5143.30     48.60 o 
  -3   3  11     1891.88     1765.76     16.73 o 
  -2   3  11     1818.18     1695.39     24.87 o 
  -1   3  11     1003.41     1068.66     12.90 o 
   0   3  11     1057.73     1053.85     13.07 o 
   1   3  11     3874.29     3808.66     63.38 o 
   2   3  11     8391.68     8332.31     89.04 o 
   3   3  11      139.75      149.91      6.45 o 
   4   3  11        2.00       -1.40      5.18 o 
   5   3  11       16.53       11.50      6.00 o 
   6   3  11       44.34       47.29      7.73 o 
   7   3  11       42.35       61.62     10.71 o 
 -13   4  11       37.94       30.29     15.59 o 
 -12   4  11       34.74       35.11     17.05 o 
 -11   4  11       30.52       16.19     14.57 o 
 -10   4  11       33.07       36.20     13.95 o 
  -9   4  11      310.20      317.42     16.40 o 
  -8   4  11      570.99      616.36     21.70 o 
  -7   4  11      282.09      305.46      9.99 o 
  -6   4  11      747.40      742.82     18.07 o 
  -5   4  11     2125.28     2190.56     20.61 o 
  -4   4  11     3913.15     4032.03     41.74 o 
  -3   4  11      683.09      740.62     10.21 o 
  -2   4  11        1.15        3.39      3.73 o 
  -1   4  11        3.32        9.75      2.89 o 
   0   4  11      521.98      534.46      8.29 o 
   1   4  11     2035.94     1948.70     20.21 o 
   2   4  11     1797.68     1847.71     21.72 o 
   3   4  11        0.90       -3.71      5.46 o 
   4   4  11        1.83        3.52      4.70 o 
   5   4  11      135.22      113.46      7.58 o 
   6   4  11       50.20       43.98      7.85 o 
   7   4  11       41.91       32.77      8.09 o 
 -13   5  11       69.77       62.91     15.28 o 
 -12   5  11      164.27      159.81     16.18 o 
 -11   5  11      102.60      143.21     14.21 o 
 -10   5  11        7.69       12.53      8.97 o 
  -9   5  11      150.09      170.66     12.04 o 
  -8   5  11      306.45      292.37     16.38 o 
  -7   5  11     1154.98     1088.20     20.93 o 
  -6   5  11     1080.11      967.38     31.51 o 
  -5   5  11     2117.01     1997.77     21.44 o 
  -4   5  11     2522.76     2501.82     32.25 o 
  -3   5  11     1029.46      990.75     11.25 o 
  -2   5  11      314.10      297.33      8.67 o 
  -1   5  11      431.92      487.36      6.53 o 
   0   5  11      144.42       98.55     18.66 o 
   1   5  11      716.36      738.42     15.47 o 
   2   5  11      137.63      134.18      5.48 o 
   3   5  11       48.03       58.98      5.55 o 
   4   5  11       19.73       19.26      5.20 o 
   5   5  11       13.81        8.68      5.15 o 
   6   5  11        9.35       20.64      7.05 o 
   7   5  11       70.89       63.33      7.56 o 
 -13   6  11      133.64       79.86     30.83 o 
 -12   6  11       52.39       81.92     14.21 o 
 -11   6  11        5.33       20.50     12.08 o 
 -10   6  11       15.01       16.82     10.48 o 
  -9   6  11       88.32      109.95     18.10 o 
  -8   6  11       20.57       33.36     12.32 o 
  -7   6  11      120.29      123.75     13.58 o 
  -6   6  11      691.96      697.32     17.94 o 
  -5   6  11      239.73      232.71      8.38 o 
  -4   6  11      117.02       91.01      5.81 o 
  -3   6  11      127.45      107.28      5.50 o 
  -2   6  11       33.95       24.50      2.93 o 
  -1   6  11       73.11       98.37      8.67 o 
   0   6  11     1907.93     1924.59     32.34 o 
   1   6  11      967.08     1043.13     31.06 o 
   2   6  11      107.71       82.23      4.15 o 
   3   6  11      317.38      304.10     13.83 o 
   4   6  11       90.72       84.35      4.13 o 
   5   6  11       67.84       69.32     10.22 o 
   6   6  11      113.45      112.97      9.57 o 
   7   6  11      140.54      128.69     14.27 o 
 -12   7  11      367.34      330.65     23.44 o 
 -11   7  11      273.48      261.17     21.56 o 
 -10   7  11      198.12      222.91     17.25 o 
  -9   7  11      186.92      200.50     28.51 o 
  -8   7  11      889.61      943.29     26.43 o 
  -7   7  11     1198.55     1158.69     67.53 o 
  -6   7  11      905.83      853.84     15.16 o 
  -5   7  11      437.08      416.48     11.44 o 
  -4   7  11      435.60      375.27     12.36 o 
  -3   7  11      200.31      197.10     14.52 o 
  -2   7  11      956.21      956.38     22.49 o 
  -1   7  11      641.46      704.65     18.72 o 
   0   7  11       56.16       68.32      8.76 o 
   1   7  11      859.62      832.27     30.74 o 
   2   7  11      416.86      393.47     14.27 o 
   3   7  11       99.84      106.91     11.92 o 
   4   7  11       14.96       30.19      7.01 o 
   5   7  11        3.30      -10.73     12.20 o 
   6   7  11        9.26       23.94     14.68 o 
 -12   8  11      190.70      204.19     42.49 o 
 -11   8  11       53.42       42.84     16.31 o 
 -10   8  11       23.05       37.82     10.48 o 
  -9   8  11      106.63       98.73     24.81 o 
  -8   8  11      226.66      187.69     14.81 o 
  -7   8  11      278.79      281.17     16.13 o 
  -6   8  11      615.18      666.37     15.62 o 
  -5   8  11     1593.82     1621.76     24.82 o 
  -4   8  11      495.54      469.60      9.72 o 
  -3   8  11       71.25       72.96      5.99 o 
  -2   8  11        4.99       15.46      8.03 o 
  -1   8  11       44.76       48.97      9.36 o 
   0   8  11      580.33      607.94     25.74 o 
   1   8  11     1105.23     1015.22     28.36 o 
   2   8  11      810.50      815.52     22.09 o 
   3   8  11      415.32      458.04     25.56 o 
   4   8  11      349.37      329.20     19.49 o 
   5   8  11      371.74      413.33     20.07 o 
   6   8  11      394.79      457.88     31.39 o 
 -11   9  11      131.20      145.92     17.75 o 
 -10   9  11       25.76       38.90     12.42 o 
  -9   9  11       26.24       27.79     19.36 o 
  -8   9  11      174.77      162.79      8.07 o 
  -7   9  11       48.00       50.36      4.33 o 
  -6   9  11      391.72      366.78     11.55 o 
  -5   9  11      951.01      933.82     27.45 o 
  -4   9  11      238.31      242.51      8.55 o 
  -3   9  11        7.70        9.65      2.33 o 
  -2   9  11        1.25        8.23      8.03 o 
  -1   9  11        6.71       17.67      9.70 o 
   0   9  11      283.78      369.88     15.88 o 
   1   9  11      108.21      103.68     12.38 o 
   2   9  11      157.97      168.43     17.19 o 
   3   9  11      123.54      118.92     12.03 o 
   4   9  11      109.51      159.16     29.34 o 
   5   9  11      166.67      168.61     16.33 o 
 -11  10  11       93.59      114.84     14.64 o 
 -10  10  11       72.91       86.37     16.40 o 
  -9  10  11        8.49       14.03     14.31 o 
  -8  10  11       21.96       20.31      7.56 o 
  -7  10  11       88.47       82.73      7.97 o 
  -6  10  11      113.39      113.01     11.09 o 
  -5  10  11      431.22      468.96     13.49 o 
  -4  10  11     1056.29     1026.03     28.48 o 
  -3  10  11      479.52      511.20     26.54 o 
  -2  10  11      102.00      107.97     13.02 o 
  -1  10  11       16.95        7.60      8.97 o 
   0  10  11       77.60      112.22     17.05 o 
   1  10  11      940.57      994.21     31.94 o 
   2  10  11      282.90      328.62     21.56 o 
   3  10  11      284.00      297.19     22.69 o 
   4  10  11      536.40      539.09     38.56 o 
   5  10  11      186.58      171.31     25.69 o 
 -10  11  11        2.39        4.09     11.06 o 
  -9  11  11        0.64        7.21     14.96 o 
  -8  11  11       19.10       15.15      7.36 o 
  -7  11  11        3.73        0.02      5.49 o 
  -6  11  11        3.23        1.53      6.11 o 
  -5  11  11       10.03       23.54      5.59 o 
  -4  11  11       74.79       71.48      3.89 o 
  -3  11  11       25.73       33.23     10.02 o 
  -2  11  11       31.06       34.17     15.52 o 
  -1  11  11      262.49      218.00     22.93 o 
   0  11  11      297.85      194.74     42.14 o 
   1  11  11       43.86       15.39     16.20 o 
   2  11  11        4.56      -15.03     17.06 o 
   3  11  11        4.22       11.31     21.19 o 
   4  11  11       22.75       18.22     14.17 o 
  -9  12  11      256.01      180.51     79.72 o 
  -8  12  11      414.45      421.16     20.79 o 
  -7  12  11      521.40      521.36     15.85 o 
  -6  12  11      563.76      532.89     16.39 o 
  -5  12  11      495.89      465.29     19.09 o 
  -4  12  11      798.98      730.35     46.36 o 
  -3  12  11     1009.15     1013.47     29.65 o 
  -2  12  11      862.04      893.74     31.89 o 
  -1  12  11      594.66      558.83     24.46 o 
   0  12  11      827.08      754.17     25.33 o 
   1  12  11      477.20      481.05     21.83 o 
   2  12  11      182.31      186.17     20.43 o 
   3  12  11       71.11       72.18     15.03 o 
  -8  13  11        2.29       -8.89     19.93 o 
  -7  13  11       43.60       34.24     10.95 o 
  -6  13  11       42.78       38.97      8.79 o 
  -5  13  11        3.66        6.01     10.28 o 
  -4  13  11       58.95       46.07     11.38 o 
  -3  13  11        0.08       -9.74     10.07 o 
  -2  13  11       20.52       25.53     12.95 o 
  -1  13  11       76.01       74.28     13.58 o 
   0  13  11        0.72       -0.22      9.82 o 
   1  13  11       17.49        0.18     12.46 o 
   2  13  11        0.40      -12.66     12.66 o 
  -7  14  11       66.28       52.34     20.50 o 
  -6  14  11      186.91      203.25     14.83 o 
  -5  14  11       53.21       50.79     11.60 o 
  -4  14  11       16.00       23.77     12.51 o 
  -3  14  11      192.33      194.11     18.09 o 
  -2  14  11      525.53      563.72     30.81 o 
  -1  14  11      824.42      927.01     50.11 o 
   0  14  11      370.80      346.21     35.30 o 
   1  14  11      175.43      173.76     22.50 o 
  -5  15  11       17.00        3.59     14.04 o 
  -4  15  11        1.17        6.14     15.06 o 
  -3  15  11       30.23       27.76     12.00 o 
  -2  15  11        5.27       -7.69     15.00 o 
  -1  15  11        0.10        1.84     10.73 o 
 -13   0  12       49.19       41.71     38.72 o 
 -12   0  12      106.03       92.08     89.40 o 
 -11   0  12      241.42      341.26     43.85 o 
 -10   0  12      127.63      162.67     16.49 o 
  -9   0  12      209.83      242.06     19.78 o 
  -8   0  12        8.18        7.97      8.86 o 
  -7   0  12      780.83      771.42     20.13 o 
  -6   0  12      811.12      806.70     31.89 o 
  -5   0  12      618.08       89.97      5.69 o 
  -4   0  12      244.64      217.85      7.43 o 
  -3   0  12     1044.43      990.77     13.57 o 
  -2   0  12      748.60      563.77     15.56 o 
  -1   0  12      776.89      759.16     13.15 o 
   0   0  12     1283.32     1377.26     29.07 o 
   1   0  12     2061.87     1893.75     30.26 o 
   2   0  12     2077.08     2108.26     34.31 o 
   3   0  12     1696.72     1582.75     35.65 o 
   4   0  12      930.36      947.55     23.36 o 
   5   0  12      606.77      578.39     20.10 o 
   6   0  12      577.23      581.12     24.49 o 
   7   0  12      748.37      701.83     22.93 o 
 -14   1  12        3.53      -17.08     25.05 o 
 -13   1  12        3.47       18.63     12.66 o 
 -12   1  12        7.88       26.62     15.48 o 
 -11   1  12       82.10      108.02     12.85 o 
 -10   1  12      516.90      442.49     32.86 o 
  -9   1  12     1683.42     1644.35     29.85 o 
  -8   1  12      214.16      222.58     12.92 o 
  -7   1  12       30.40       17.24      5.42 o 
  -6   1  12        3.78       -1.74      4.65 o 
  -5   1  12        0.36       -1.93      1.93 o 
  -4   1  12       36.13       50.73      4.17 o 
  -3   1  12      158.75      147.11      7.52 o 
  -2   1  12      411.51      425.17      7.24 o 
  -1   1  12      225.59      262.09      5.61 o 
   0   1  12      258.16      260.88      6.62 o 
   1   1  12      219.93      226.99      6.98 o 
   2   1  12       47.74       46.19      4.94 o 
   3   1  12      243.33      212.33      8.15 o 
   4   1  12       72.11       63.19      7.13 o 
   5   1  12        1.74        3.37      5.94 o 
   6   1  12       36.80       37.54      9.93 o 
   7   1  12        5.87        9.09      9.42 o 
 -13   2  12       55.24       54.35     18.60 o 
 -12   2  12      358.68      340.02     20.11 o 
 -11   2  12      752.41      717.84     39.10 o 
 -10   2  12     2395.96     2351.48     88.00 o 
  -9   2  12     3253.58     3062.67    174.63 o 
  -8   2  12     1162.94     1218.00     16.25 o 
  -7   2  12      282.85      283.09     16.11 o 
  -6   2  12     2502.20     2382.90     30.78 o 
  -5   2  12     1812.92     1845.07     18.74 o 
  -4   2  12     4289.85     4128.12     36.58 o 
  -3   2  12     8462.00     8602.41     82.75 o 
  -2   2  12     6358.21     6492.24     60.85 o 
  -1   2  12     1346.81     1349.02     19.29 o 
   0   2  12     2629.15     2638.90     25.10 o 
   1   2  12     2904.21     2841.32     28.96 o 
   2   2  12      757.35      718.61     12.42 o 
   3   2  12      674.06      685.54     13.59 o 
   4   2  12     1258.67     1265.49     20.42 o 
   5   2  12      542.29      537.91     12.80 o 
   6   2  12      537.51      605.22     17.14 o 
   7   2  12      486.13      518.32     19.16 o 
 -13   3  12        5.50        6.52     14.42 o 
 -12   3  12        1.59       17.48     16.04 o 
 -11   3  12      100.15       81.05     17.71 o 
 -10   3  12      144.18      122.43     15.17 o 
  -9   3  12      217.65      198.05      7.89 o 
  -8   3  12        7.81        6.62      6.56 o 
  -7   3  12        1.02       -1.60      4.80 o 
  -6   3  12      356.02      386.89     10.12 o 
  -5   3  12      587.80      613.99      8.17 o 
  -4   3  12      869.53      955.15     15.29 o 
  -3   3  12     1114.07     1250.13     20.81 o 
  -2   3  12        1.31       13.37      3.25 o 
  -1   3  12      472.19      522.85      7.60 o 
   0   3  12     1727.56     1733.55     20.67 o 
   1   3  12     6084.88     6302.75     61.72 o 
   2   3  12      584.18      544.24      9.32 o 
   3   3  12      130.10       84.71      5.56 o 
   4   3  12        0.13       -0.51      4.25 o 
   5   3  12       48.60       54.18      7.18 o 
   6   3  12       29.51       25.72      7.85 o 
   7   3  12       53.58       34.33     10.75 o 
 -13   4  12       94.08       96.44     16.15 o 
 -12   4  12      188.47      239.03     18.49 o 
 -11   4  12      303.01      312.98     20.14 o 
 -10   4  12      338.03      376.41     18.99 o 
  -9   4  12      179.43      247.37     13.78 o 
  -8   4  12      639.36      657.93     18.61 o 
  -7   4  12     1823.02     1820.14     32.03 o 
  -6   4  12     3479.66     3527.68     43.74 o 
  -5   4  12     7261.53     7230.29     70.65 o 
  -4   4  12     3035.24     3003.69     38.62 o 
  -3   4  12     1229.55     1132.97     15.88 o 
  -2   4  12     1169.21     1088.51     24.96 o 
  -1   4  12     2863.16     2914.45     27.38 o 
   0   4  12     2247.51     2246.08     23.05 o 
   1   4  12     2098.71     2108.76     29.12 o 
   2   4  12     1981.02     1949.83     25.47 o 
   3   4  12      654.56      674.46     13.36 o 
   4   4  12      415.04      404.49     12.62 o 
   5   4  12      103.17      102.69     12.14 o 
   6   4  12      170.47      171.53      9.60 o 
   7   4  12       65.71       61.59      9.12 o 
 -13   5  12        0.08        5.83     13.18 o 
 -12   5  12        0.47        6.11     12.18 o 
 -11   5  12       11.84       22.27     12.31 o 
 -10   5  12       25.83       23.65     15.36 o 
  -9   5  12       19.15       35.19     19.36 o 
  -8   5  12        2.18       -1.50      8.68 o 
  -7   5  12      565.66      589.38     13.38 o 
  -6   5  12       70.84       73.12      2.92 o 
  -5   5  12      214.81      219.34      8.17 o 
  -4   5  12      205.93      207.85      6.95 o 
  -3   5  12       92.40       96.62      6.12 o 
  -2   5  12       32.01       25.06      2.80 o 
  -1   5  12        0.01        0.51      3.53 o 
   0   5  12      105.55      131.97      7.57 o 
   1   5  12      591.53      560.37      9.84 o 
   2   5  12      227.59      220.44     12.06 o 
   3   5  12      127.25      113.07      7.45 o 
   4   5  12      103.05       91.83     15.47 o 
   5   5  12       40.80       39.80      6.26 o 
   6   5  12        6.26        3.98      5.46 o 
 -13   6  12      143.18      115.08     19.98 o 
 -12   6  12      146.23      161.72     26.84 o 
 -11   6  12      337.26      370.20     24.98 o 
 -10   6  12      364.38      380.03     17.26 o 
  -9   6  12      618.89      623.43     60.36 o 
  -8   6  12      920.31      920.05     18.76 o 
  -7   6  12      924.58      884.53     17.36 o 
  -6   6  12      896.26      864.12     14.81 o 
  -5   6  12      762.58      714.77     13.25 o 
  -4   6  12     1159.51     1101.72     12.90 o 
  -3   6  12     1827.37     1755.38     20.02 o 
  -2   6  12     1182.97     1113.74     20.27 o 
  -1   6  12      389.07      405.27     12.26 o 
   0   6  12      483.66      491.36     13.87 o 
   1   6  12      878.62      912.91     21.02 o 
   2   6  12      849.68      781.26     21.39 o 
   3   6  12     1197.93     1161.40     14.90 o 
   4   6  12       94.10       95.27      6.45 o 
   5   6  12      247.77      224.02      9.73 o 
   6   6  12       35.70       33.11     11.32 o 
 -12   7  12        1.82       19.61     15.90 o 
 -11   7  12        1.07       -5.36      9.82 o 
 -10   7  12       49.65       51.85     16.55 o 
  -9   7  12      220.31      190.37     16.38 o 
  -8   7  12       40.88       38.29     10.93 o 
  -7   7  12      260.89      215.28     13.15 o 
  -6   7  12      205.41      230.30     11.90 o 
  -5   7  12        7.68        7.47      5.07 o 
  -4   7  12        7.33        9.50      3.67 o 
  -3   7  12      486.05      502.43     13.12 o 
  -2   7  12     2855.95     2721.74     47.64 o 
  -1   7  12      329.50      355.74     19.33 o 
   0   7  12       30.40       26.08      9.66 o 
   1   7  12        0.03        8.65      8.22 o 
   2   7  12       75.12       86.31     11.28 o 
   3   7  12        0.23       31.87     12.00 o 
   4   7  12       29.39       11.53     10.02 o 
   5   7  12        0.09       -7.84     12.91 o 
   6   7  12        0.20       -2.88     12.39 o 
 -12   8  12      171.75      165.88     19.68 o 
 -11   8  12       81.27       80.45     13.12 o 
 -10   8  12       57.50       57.42     13.22 o 
  -9   8  12       30.04       43.68     12.31 o 
  -8   8  12       63.31       63.64     13.58 o 
  -7   8  12       36.73       35.81      4.44 o 
  -6   8  12     1093.86     1054.08     26.14 o 
  -5   8  12      640.60      618.69     10.13 o 
  -4   8  12      259.42      257.35      6.49 o 
  -3   8  12      699.15      684.47     16.40 o 
  -2   8  12      188.13      211.65     12.74 o 
  -1   8  12      292.62      309.21     21.61 o 
   0   8  12      691.64      577.88     19.85 o 
   1   8  12      953.87      894.34     20.92 o 
   2   8  12      276.31      281.79     16.11 o 
   3   8  12      463.10      481.84     20.71 o 
   4   8  12      728.95      793.19     38.46 o 
   5   8  12       75.41       73.54     17.05 o 
 -11   9  12        8.13       -1.30     13.52 o 
 -10   9  12       56.38       73.64     18.95 o 
  -9   9  12        0.19      -10.25     12.56 o 
  -8   9  12       11.42        5.98      5.71 o 
  -7   9  12       64.44       51.43      7.45 o 
  -6   9  12       75.41       97.00      9.59 o 
  -5   9  12        0.06        0.79      4.58 o 
  -4   9  12      227.62      250.97     10.41 o 
  -3   9  12        0.29        5.25      9.68 o 
  -2   9  12      107.54      122.95     13.02 o 
  -1   9  12       85.42       93.01     11.72 o 
   0   9  12      122.59      146.38     24.84 o 
   1   9  12      166.03      163.92     21.70 o 
   2   9  12        1.45       -3.42     11.65 o 
   3   9  12        0.43       -7.04     16.06 o 
   4   9  12       25.09       55.15     14.50 o 
   5   9  12      133.50      143.02     16.56 o 
 -11  10  12        3.19       12.57     12.59 o 
 -10  10  12        4.01        2.48     11.19 o 
  -9  10  12       25.67       22.97     11.76 o 
  -8  10  12      134.75      133.98      8.16 o 
  -7  10  12      228.53      248.28      9.40 o 
  -6  10  12       30.75       20.68      6.72 o 
  -5  10  12       53.01       52.34      9.11 o 
  -4  10  12       76.54       72.79      6.39 o 
  -3  10  12       88.91       79.10     15.11 o 
  -2  10  12      181.89      245.83     31.17 o 
  -1  10  12      585.72      604.43     27.76 o 
   0  10  12        2.63        0.44     10.38 o 
   1  10  12        6.91       20.40     13.12 o 
   2  10  12       65.71       69.89     16.38 o 
   3  10  12       85.15      328.03    108.97 o 
   4  10  12       68.53       88.59     17.82 o 
 -10  11  12       65.84       63.93     18.23 o 
  -9  11  12      317.87      303.21     20.52 o 
  -8  11  12      146.49      146.83     13.35 o 
  -7  11  12        0.18        7.56      6.36 o 
  -6  11  12        4.31        8.70      7.88 o 
  -5  11  12       12.72       11.84      3.30 o 
  -4  11  12       12.63       10.92      3.48 o 
  -3  11  12        3.92       10.88     10.65 o 
  -2  11  12        0.34        0.78      9.43 o 
  -1  11  12       12.90        8.01     15.37 o 
   0  11  12       18.46        8.05     12.00 o 
   1  11  12       23.64       17.04     11.34 o 
   2  11  12      140.05      185.39     20.43 o 
   3  11  12       55.00       56.59     14.55 o 
   4  11  12        0.22       12.61     15.56 o 
  -9  12  12        3.53        3.91     14.49 o 
  -8  12  12       47.48       36.06     13.72 o 
  -7  12  12      209.08      166.93     11.68 o 
  -6  12  12       85.11       88.13     10.94 o 
  -5  12  12       28.98       27.43      5.69 o 
  -4  12  12       22.37       13.10     11.42 o 
  -3  12  12       32.60       22.29     10.94 o 
  -2  12  12       37.94       39.89     11.80 o 
  -1  12  12       83.41       72.48     13.32 o 
   0  12  12       39.70       19.70     11.72 o 
   1  12  12      101.21       82.82     17.66 o 
   2  12  12       39.35       42.46     16.85 o 
   3  12  12        9.83       -2.08     13.79 o 
  -8  13  12       42.10       46.46     12.22 o 
  -7  13  12       52.66       38.52      6.99 o 
  -6  13  12      156.93      176.58     21.22 o 
  -5  13  12       74.15       51.77     13.13 o 
  -4  13  12       17.61       13.64     13.52 o 
  -3  13  12       10.22       12.37     10.48 o 
  -2  13  12        0.13       -6.07     10.29 o 
  -1  13  12        8.12        6.69     12.85 o 
   0  13  12       53.75       46.69     22.78 o 
   1  13  12        0.96        1.04     16.38 o 
   2  13  12       16.98       17.27     20.18 o 
  -6  14  12       17.58       16.10      8.82 o 
  -5  14  12        8.18        2.98     14.49 o 
  -4  14  12        5.92       21.02     15.63 o 
  -3  14  12       14.25       10.67     10.94 o 
  -2  14  12        5.35       -3.39     11.55 o 
  -1  14  12        7.34        9.91     29.61 o 
   0  14  12       11.31       29.86     16.49 o 
 -13   1  13       23.36        4.61     17.24 o 
 -12   1  13       96.87       93.41     16.60 o 
 -11   1  13      379.23      378.73     17.73 o 
 -10   1  13      493.87      474.21     21.61 o 
  -9   1  13      181.24      176.64      8.10 o 
  -8   1  13        2.06        5.57      3.59 o 
  -7   1  13       55.75       64.56      5.15 o 
  -6   1  13      323.29      353.59     11.14 o 
  -5   1  13      899.30      957.94     11.01 o 
  -4   1  13      409.44      392.80     10.51 o 
  -3   1  13      771.47      813.06      9.09 o 
  -2   1  13     1200.09     1130.03     13.24 o 
  -1   1  13     1880.58     1910.68     19.49 o 
   0   1  13     1588.49     1522.26     18.73 o 
   1   1  13       77.08       71.43      5.85 o 
   2   1  13      865.12      796.01     13.44 o 
   3   1  13     2568.40     2371.69     31.92 o 
   4   1  13      877.45      867.71     14.50 o 
   5   1  13      472.26      509.90     17.50 o 
   6   1  13      474.62      471.27     15.98 o 
 -13   2  13       47.20       37.52     18.18 o 
 -12   2  13       11.22        4.57     13.62 o 
 -11   2  13       20.02       12.90      5.29 o 
 -10   2  13      711.29      647.97     14.14 o 
  -9   2  13      271.55      300.62     12.30 o 
  -8   2  13       87.89       91.13      6.99 o 
  -7   2  13        2.22        1.83      4.85 o 
  -6   2  13      107.25      122.31      6.71 o 
  -5   2  13      727.36      781.42      8.57 o 
  -4   2  13     1948.75     2041.91     22.07 o 
  -3   2  13      512.32      540.96      7.80 o 
  -2   2  13        7.82        8.15      3.52 o 
  -1   2  13        0.43        1.77      3.65 o 
   0   2  13      593.56      623.33     10.87 o 
   1   2  13       12.65       17.51      5.16 o 
   2   2  13      585.48      579.53     14.35 o 
   3   2  13       33.52       36.56      8.73 o 
   4   2  13        0.36        7.64      5.22 o 
   5   2  13        0.10        3.41      6.00 o 
   6   2  13        3.71       11.15      8.11 o 
 -13   3  13        0.65      -14.73     14.73 o 
 -12   3  13        4.32       -0.38      9.86 o 
 -11   3  13      258.78      240.71     12.37 o 
 -10   3  13     1158.43     1078.04     25.93 o 
  -9   3  13       65.51       59.65      8.61 o 
  -8   3  13        1.23        2.10      3.85 o 
  -7   3  13      123.43      133.42      8.55 o 
  -6   3  13      788.57      739.83     14.47 o 
  -5   3  13     1194.52     1156.04     24.15 o 
  -4   3  13     2913.94     2821.12     30.59 o 
  -3   3  13     1395.64     1358.40     15.89 o 
  -2   3  13      890.22      863.16     10.36 o 
  -1   3  13     1303.60     1318.60     14.69 o 
   0   3  13      735.80      791.64     14.94 o 
   1   3  13      734.64      695.41     11.62 o 
   2   3  13      353.53      405.34      8.43 o 
   3   3  13      177.42      229.16      9.01 o 
   4   3  13      383.80      371.11     11.57 o 
   5   3  13      390.25      384.88     15.87 o 
   6   3  13      255.01      294.15     14.09 o 
 -13   4  13        0.69        1.24     12.37 o 
 -12   4  13       72.45       83.44     14.47 o 
 -11   4  13      113.72      109.70     24.07 o 
 -10   4  13      203.01      181.96     11.08 o 
  -9   4  13      206.68      200.67      9.99 o 
  -8   4  13       20.40       10.86      6.42 o 
  -7   4  13       28.05       23.08      5.22 o 
  -6   4  13       76.90       78.57      3.02 o 
  -5   4  13      560.10      554.37     11.46 o 
  -4   4  13     1259.18     1235.98     14.26 o 
  -3   4  13      599.41      598.79      8.40 o 
  -2   4  13      177.45      156.23      5.33 o 
  -1   4  13      150.08      168.98      6.67 o 
   0   4  13        6.80        7.34      2.81 o 
   1   4  13       20.68       21.16      4.73 o 
   2   4  13      221.77      205.57      7.91 o 
   3   4  13       75.96       84.54      5.53 o 
   4   4  13      489.80      430.84     11.22 o 
   5   4  13       22.80       15.28      7.05 o 
   6   4  13       48.20       48.53      8.55 o 
 -13   5  13        0.75       14.79     14.48 o 
 -12   5  13       29.27       36.66     16.88 o 
 -11   5  13      104.83      119.08     14.02 o 
 -10   5  13       70.52       86.20      7.73 o 
  -9   5  13       69.71       82.47      9.82 o 
  -8   5  13      117.39      133.24     17.72 o 
  -7   5  13      587.61      616.59     14.57 o 
  -6   5  13      745.79      773.51      8.02 o 
  -5   5  13      991.47      961.38     12.79 o 
  -4   5  13     1312.20     1342.59     16.47 o 
  -3   5  13      507.60      531.37      8.99 o 
  -2   5  13      386.79      370.66      9.45 o 
  -1   5  13      503.41      543.96      8.42 o 
   0   5  13       83.69       89.00      7.47 o 
   1   5  13       39.59       53.27      4.20 o 
   2   5  13      532.85      487.64      7.13 o 
   3   5  13      616.98      600.65     14.09 o 
   4   5  13      307.38      261.49      8.65 o 
   5   5  13      180.37      175.34     11.16 o 
   6   5  13        2.49       -4.01     11.28 o 
 -13   6  13       91.30      101.80     16.84 o 
 -12   6  13       25.58       24.82     14.23 o 
 -11   6  13       63.03       51.34     12.86 o 
 -10   6  13      178.77      205.44     23.73 o 
  -9   6  13      435.05      446.10     24.62 o 
  -8   6  13      316.48      299.00     18.91 o 
  -7   6  13      132.33      147.77     19.26 o 
  -6   6  13      345.08      371.05      5.80 o 
  -5   6  13      695.10      677.18     11.30 o 
  -4   6  13      920.08      938.75     12.57 o 
  -3   6  13      841.19      820.80     15.70 o 
  -2   6  13     1183.92     1131.95     15.05 o 
  -1   6  13      973.06      924.45     21.18 o 
   0   6  13      771.88      731.04     18.41 o 
   1   6  13      336.08      307.52     22.99 o 
   2   6  13      102.90       95.80      4.57 o 
   3   6  13      315.75      270.03     18.78 o 
   4   6  13      196.79      159.64     36.11 o 
   5   6  13      179.81      166.73     14.35 o 
   6   6  13        4.34      -12.53     22.78 o 
 -12   7  13        0.52      -10.84     11.60 o 
 -11   7  13        4.54       10.56     15.82 o 
 -10   7  13       31.11       30.29     16.51 o 
  -9   7  13        9.26       15.93      7.54 o 
  -8   7  13       89.64       80.53      9.31 o 
  -7   7  13       39.36       37.92      3.79 o 
  -6   7  13      226.40      225.91      9.28 o 
  -5   7  13      337.79      326.82      7.29 o 
  -4   7  13     1056.69     1052.31     15.72 o 
  -3   7  13     1023.81     1031.69     18.91 o 
  -2   7  13      851.44      876.00     22.10 o 
  -1   7  13      875.50      894.21     24.73 o 
   0   7  13     1060.02     1063.04     21.67 o 
   1   7  13      158.75      153.80     12.33 o 
   2   7  13      637.15      610.47     21.21 o 
   3   7  13      750.89      737.01     30.11 o 
   4   7  13      692.51      681.58     33.48 o 
   5   7  13      105.93       95.84     15.67 o 
 -12   8  13       71.80       74.11     14.89 o 
 -11   8  13       96.08      120.03     19.78 o 
 -10   8  13      265.43      268.47     24.23 o 
  -9   8  13      636.00      672.43     38.15 o 
  -8   8  13      399.99      427.59     19.46 o 
  -7   8  13        5.41        6.60      4.65 o 
  -6   8  13       96.18      103.14      7.24 o 
  -5   8  13      781.93      770.49     15.89 o 
  -4   8  13      888.73      874.30     12.81 o 
  -3   8  13      570.55      570.76     18.43 o 
  -2   8  13      196.28      235.48     20.34 o 
  -1   8  13       56.43       45.91     10.39 o 
   0   8  13      340.94      381.75     20.21 o 
   1   8  13      483.43      490.31     31.26 o 
   2   8  13      356.84      350.52     19.86 o 
   3   8  13      462.30      478.51     32.26 o 
   4   8  13      396.38      429.37     21.24 o 
   5   8  13      108.34      100.69     21.30 o 
 -11   9  13       10.44        4.08     12.18 o 
 -10   9  13       81.79       85.26     15.87 o 
  -9   9  13      179.16      202.24     12.13 o 
  -8   9  13      183.54      202.05     72.89 o 
  -7   9  13       13.18        7.24      3.68 o 
  -6   9  13        0.36        2.40      3.73 o 
  -5   9  13       15.82       14.88      4.78 o 
  -4   9  13       57.34       54.14      4.84 o 
  -3   9  13       41.93       25.27     18.88 o 
  -2   9  13       55.38       75.40     15.21 o 
  -1   9  13        2.75        6.72     10.04 o 
   0   9  13       89.99       93.23     15.56 o 
   1   9  13       78.24       94.90     15.87 o 
   2   9  13      283.68      269.91     21.87 o 
   3   9  13      208.35      267.01     82.26 o 
   4   9  13       22.47       30.12     12.47 o 
 -11  10  13      101.34      119.51     19.34 o 
 -10  10  13      193.39      236.20     20.24 o 
  -9  10  13       89.25       78.95     16.65 o 
  -8  10  13        3.94       -7.00      8.29 o 
  -7  10  13       46.91       40.65      6.82 o 
  -6  10  13      719.13      731.45     17.92 o 
  -5  10  13      625.87      615.76     19.17 o 
  -4  10  13      458.45      435.78     13.02 o 
  -3  10  13      309.86      300.68     25.76 o 
  -2  10  13      225.11      284.89     29.49 o 
  -1  10  13      417.05      448.59     23.66 o 
   0  10  13      560.41      593.63     32.46 o 
   1  10  13      244.48      196.07     19.94 o 
   2  10  13      264.61      256.24     30.75 o 
   3  10  13       48.40       58.63     17.17 o 
   4  10  13       15.63        9.95     27.06 o 
 -10  11  13        0.01       -6.47     12.31 o 
  -9  11  13        0.24       -7.70     11.16 o 
  -8  11  13       62.43       54.30     16.49 o 
  -7  11  13       19.71       19.54      4.45 o 
  -6  11  13       21.66       10.34      5.17 o 
  -5  11  13        0.55        2.55      5.49 o 
  -4  11  13       11.63       10.25     10.51 o 
  -3  11  13       40.11       49.24     15.36 o 
  -2  11  13      120.65      160.19     16.08 o 
  -1  11  13       62.72       78.58     13.51 o 
   0  11  13       15.92       45.76     12.56 o 
   1  11  13       38.38       28.47     14.65 o 
   2  11  13        0.55       -6.78     17.24 o 
   3  11  13       28.97       31.23     14.17 o 
  -9  12  13      478.26      533.24     24.84 o 
  -8  12  13      570.26      558.05     30.60 o 
  -7  12  13      953.98      875.30     26.30 o 
  -6  12  13      762.59      776.63     24.49 o 
  -5  12  13      643.42      676.68     26.11 o 
  -4  12  13      571.98      581.07     21.83 o 
  -3  12  13      271.34      303.48     17.86 o 
  -2  12  13      336.03      347.47     19.45 o 
  -1  12  13      769.61      786.50     40.43 o 
   0  12  13      465.00      468.37     26.42 o 
   1  12  13      201.44      237.21     23.19 o 
   2  12  13       30.18       36.01     14.37 o 
  -8  13  13       22.38       24.26     11.85 o 
  -7  13  13       24.30       18.49     34.17 o 
  -6  13  13       73.88       73.20     16.38 o 
  -5  13  13      216.32      266.95     23.78 o 
  -4  13  13       48.90       64.39     14.33 o 
  -3  13  13        0.54       -5.52     10.99 o 
  -2  13  13        4.89        5.45     12.42 o 
  -1  13  13        6.91       24.16     19.14 o 
   0  13  13        9.94       12.53     35.30 o 
   1  13  13       16.24        2.21     13.94 o 
  -6  14  13       66.57       90.00     29.66 o 
  -5  14  13       58.96       67.45     21.21 o 
  -4  14  13      126.77      146.00     26.19 o 
  -3  14  13      249.76      261.18     19.28 o 
  -2  14  13      236.71      235.62     21.98 o 
  -1  14  13       71.01       54.53     19.99 o 
 -13   0  14        6.95       14.54     19.31 o 
 -12   0  14       72.96       28.56     18.61 o 
 -11   0  14        5.59        7.40     12.08 o 
 -10   0  14      153.41      148.26     40.43 o 
  -9   0  14        0.37        4.75      9.23 o 
  -8   0  14      126.46       92.00     13.91 o 
  -7   0  14      253.69      250.54     33.03 o 
  -6   0  14      146.71      171.96     28.47 o 
  -5   0  14      165.29      153.15     19.93 o 
  -4   0  14      286.46      298.87      8.91 o 
  -3   0  14      150.29      146.64     10.41 o 
  -2   0  14      286.45      298.04     14.69 o 
  -1   0  14       24.95       27.10      8.00 o 
   0   0  14      133.95      117.24      7.99 o 
   1   0  14        0.15        4.75      5.95 o 
   2   0  14      117.63      123.83     11.88 o 
   3   0  14       82.50       68.74     10.03 o 
   4   0  14       50.74       45.16     13.22 o 
   5   0  14      142.76      122.15     13.35 o 
   6   0  14       81.03       67.21     11.29 o 
 -13   1  14      138.25      128.82     17.27 o 
 -12   1  14      227.75      273.82     22.17 o 
 -11   1  14       74.89       75.27     13.83 o 
 -10   1  14       36.52       30.36      8.81 o 
  -9   1  14       21.54       18.66      3.16 o 
  -8   1  14       11.02       17.39      3.88 o 
  -7   1  14        0.32        1.65      4.17 o 
  -6   1  14       47.20       62.69      4.85 o 
  -5   1  14      303.85      348.75      6.70 o 
  -4   1  14        4.82        9.01      3.11 o 
  -3   1  14      184.68      194.23      6.04 o 
  -2   1  14      214.72      228.64      6.66 o 
  -1   1  14      275.58      288.69     10.19 o 
   0   1  14       86.70       96.91      5.81 o 
   1   1  14      584.46      524.91     11.96 o 
   2   1  14      213.88      184.09      9.91 o 
   3   1  14       37.08       41.55      6.62 o 
   4   1  14        3.79        3.42      6.42 o 
   5   1  14        0.56       -4.03      6.91 o 
   6   1  14        7.56       15.49      7.56 o 
 -13   2  14      111.94      103.14     15.27 o 
 -12   2  14      133.17      143.16     15.14 o 
 -11   2  14       95.70       72.01      3.29 o 
 -10   2  14      119.22       95.43      7.08 o 
  -9   2  14      154.00      149.39     10.00 o 
  -8   2  14       35.31       42.75      6.09 o 
  -7   2  14        0.34        1.06      3.89 o 
  -6   2  14        6.06        8.81      3.37 o 
  -5   2  14        8.12        9.45      3.30 o 
  -4   2  14       26.20       24.56      3.99 o 
  -3   2  14       27.28       20.77      4.05 o 
  -2   2  14       54.26       50.40      4.09 o 
  -1   2  14       25.56       27.42      4.75 o 
   0   2  14      453.41      443.32      9.53 o 
   1   2  14       42.86       39.09      5.22 o 
   2   2  14       57.93       51.87      5.81 o 
   3   2  14      111.67      119.30      9.17 o 
   4   2  14       54.77       73.79      7.33 o 
   5   2  14       26.47       17.15      8.65 o 
   6   2  14        0.73       12.81      7.64 o 
 -13   3  14        2.95       17.49     14.54 o 
 -12   3  14       21.95       15.94     11.84 o 
 -11   3  14      293.84      235.39     11.84 o 
 -10   3  14      356.77      345.34     10.94 o 
  -9   3  14       58.86       81.23      8.33 o 
  -8   3  14      592.77      610.64     13.19 o 
  -7   3  14      491.98      543.16     12.07 o 
  -6   3  14      156.20      160.87      4.47 o 
  -5   3  14      191.45      201.21      7.78 o 
  -4   3  14      763.43      741.91      8.94 o 
  -3   3  14       83.26       75.25      5.01 o 
  -2   3  14      186.14      202.11      6.21 o 
  -1   3  14     1265.95     1311.80     17.06 o 
   0   3  14      463.86      528.04     21.48 o 
   1   3  14       18.89       16.41      4.68 o 
   2   3  14        7.80        9.50      4.77 o 
   3   3  14       56.98       60.06      5.87 o 
   4   3  14       20.05       25.16      7.06 o 
   5   3  14      149.73      170.44     16.01 o 
   6   3  14        4.19        1.18      7.95 o 
 -13   4  14        4.60       -4.77     13.41 o 
 -12   4  14        7.42       -7.41     12.71 o 
 -11   4  14        1.47        0.90      5.10 o 
 -10   4  14      110.71      122.85     32.67 o 
  -9   4  14      104.92      107.17     10.68 o 
  -8   4  14        4.32        6.95      6.35 o 
  -7   4  14      534.95      523.31     13.66 o 
  -6   4  14      204.05      215.44      4.80 o 
  -5   4  14      306.27      309.81      6.02 o 
  -4   4  14       21.80       24.14      5.50 o 
  -3   4  14      236.98      237.22      6.75 o 
  -2   4  14      685.75      699.32     13.73 o 
  -1   4  14       27.34       39.13      4.84 o 
   0   4  14        0.11       -0.43      2.74 o 
   1   4  14      121.28      128.64      8.49 o 
   2   4  14       14.59       14.10      6.20 o 
   3   4  14       75.55       56.21      5.52 o 
   4   4  14       87.98      103.09     16.14 o 
   5   4  14       11.22       15.04      7.73 o 
 -13   5  14        8.51       12.86     12.70 o 
 -12   5  14       34.35       37.22      6.82 o 
 -11   5  14      126.34      111.66     11.27 o 
 -10   5  14      192.56      204.66     23.60 o 
  -9   5  14      268.71      276.13     21.06 o 
  -8   5  14       74.84       77.68      8.25 o 
  -7   5  14       66.28       64.76      6.90 o 
  -6   5  14      332.27      343.39      8.15 o 
  -5   5  14      810.14      790.50     11.97 o 
  -4   5  14      905.61      929.03     12.06 o 
  -3   5  14      565.74      545.14      9.42 o 
  -2   5  14      143.29      169.93      9.77 o 
  -1   5  14        2.45        8.58      4.59 o 
   0   5  14      291.18      290.51      9.27 o 
   1   5  14       80.87       85.28      5.37 o 
   2   5  14      609.35      591.07     22.40 o 
   3   5  14      356.52      321.00      7.07 o 
   4   5  14      209.04      194.02     11.80 o 
   5   5  14       32.56       41.10     11.24 o 
 -12   6  14       70.53       59.50     14.02 o 
 -11   6  14       62.94       58.89     11.67 o 
 -10   6  14       43.85       49.97     10.49 o 
  -9   6  14       18.98       16.37     10.44 o 
  -8   6  14        1.16        3.10      4.92 o 
  -7   6  14      122.15      103.02      8.33 o 
  -6   6  14      199.69      203.57      9.21 o 
  -5   6  14      107.34      106.77      8.00 o 
  -4   6  14      157.73      184.74      8.84 o 
  -3   6  14      449.59      443.06     12.52 o 
  -2   6  14      379.39      391.45     12.61 o 
  -1   6  14       19.83       23.36      2.89 o 
   0   6  14       10.07        6.18      2.23 o 
   1   6  14       42.07       27.91      7.92 o 
   2   6  14       71.75       57.38      5.85 o 
   3   6  14      145.42      151.87     18.13 o 
   4   6  14      109.69       92.09     13.72 o 
   5   6  14        3.90        6.81     12.26 o 
 -12   7  14      105.69      107.77     22.84 o 
 -11   7  14       86.52      116.91      9.99 o 
 -10   7  14      103.16      119.23     12.94 o 
  -9   7  14      500.96      528.75     21.40 o 
  -8   7  14      348.74      351.19     22.11 o 
  -7   7  14      287.84      285.72     11.84 o 
  -6   7  14      592.83      617.42     13.72 o 
  -5   7  14      698.07      696.45     17.37 o 
  -4   7  14      687.42      659.88     11.68 o 
  -3   7  14     1922.58     1864.75     19.93 o 
  -2   7  14     1887.58     1831.82     53.01 o 
  -1   7  14      623.25      614.90     19.56 o 
   0   7  14      387.13      421.50     16.00 o 
   1   7  14     1129.39     1122.51     31.62 o 
   2   7  14      445.98      422.79     22.41 o 
   3   7  14      772.72      962.18     92.51 o 
   4   7  14      524.80      522.14     24.69 o 
   5   7  14      182.46      178.80     34.17 o 
 -12   8  14       59.77       60.42     16.29 o 
 -11   8  14       17.55       10.76     12.47 o 
 -10   8  14        2.40        8.02      7.24 o 
  -9   8  14      111.76       88.16     11.97 o 
  -8   8  14      263.97      291.16     14.92 o 
  -7   8  14       12.82        8.05      3.28 o 
  -6   8  14       27.87       28.93      5.54 o 
  -5   8  14      103.29      115.17      8.53 o 
  -4   8  14       33.56       43.51      4.94 o 
  -3   8  14       31.47       38.67     19.70 o 
  -2   8  14      168.79      208.80     33.38 o 
  -1   8  14       99.79       82.59     15.16 o 
   0   8  14       20.87       11.08     12.00 o 
   1   8  14       33.99       44.44     11.97 o 
   2   8  14        7.37       -4.74     12.52 o 
   3   8  14        0.96       30.75     17.08 o 
   4   8  14        0.06       -9.35     14.02 o 
 -11   9  14       80.50      102.53     14.78 o 
 -10   9  14       15.87       22.54     13.41 o 
  -9   9  14      131.08       73.83     36.82 o 
  -8   9  14      126.21      150.36     15.75 o 
  -7   9  14     1327.55     1295.26     37.29 o 
  -6   9  14      926.01      944.27     26.44 o 
  -5   9  14      754.88      758.46     29.73 o 
  -4   9  14      604.43      594.02     20.66 o 
  -3   9  14      247.97      197.82     27.90 o 
  -2   9  14       70.00       50.72     12.30 o 
  -1   9  14     1437.85     1390.15     44.91 o 
   0   9  14     1330.27     1274.50     41.57 o 
   1   9  14      855.69      852.52     33.71 o 
   2   9  14      809.47      776.45     39.86 o 
   3   9  14      180.20      196.08     18.80 o 
   4   9  14       58.07       76.30     51.25 o 
 -10  10  14       39.95       14.91     12.84 o 
  -9  10  14      384.16      365.18     21.27 o 
  -8  10  14      226.48      201.77     18.22 o 
  -7  10  14       93.64       83.64      4.35 o 
  -6  10  14      219.29      219.44     14.73 o 
  -5  10  14      256.59      263.23      7.22 o 
  -4  10  14      148.58      149.16     13.22 o 
  -3  10  14       35.92       30.23     11.81 o 
  -2  10  14       23.55       35.50     12.35 o 
  -1  10  14       13.71       25.05     17.06 o 
   0  10  14       88.76       75.34     21.49 o 
   1  10  14       71.75       67.32     14.37 o 
   2  10  14       35.25       28.21     15.56 o 
   3  10  14        2.57       10.90     12.66 o 
 -10  11  14      253.82      267.89     21.04 o 
  -9  11  14      497.21      535.43     28.26 o 
  -8  11  14      792.86      799.57     26.90 o 
  -7  11  14      929.92      879.26     46.08 o 
  -6  11  14      671.33      612.48     29.97 o 
  -5  11  14      611.78      645.96     46.23 o 
  -4  11  14      567.62      581.96     21.26 o 
  -3  11  14      633.06      617.30     24.68 o 
  -2  11  14      934.05      915.97     31.95 o 
  -1  11  14     1052.64     1039.56     35.44 o 
   0  11  14      879.76      878.29     29.67 o 
   1  11  14      527.41      564.42     66.62 o 
   2  11  14      117.97      136.01     17.68 o 
  -9  12  14        2.52       -0.51     23.35 o 
  -8  12  14       17.58        1.41     13.27 o 
  -7  12  14        0.62       -7.56     13.27 o 
  -6  12  14       37.23       30.04     15.61 o 
  -5  12  14       65.90       33.05     11.69 o 
  -4  12  14        4.48       -2.15      9.53 o 
  -3  12  14       23.76       24.12     11.72 o 
  -2  12  14       87.76      106.96     17.57 o 
  -1  12  14       59.25       81.07     14.83 o 
   0  12  14       19.88       16.84     15.24 o 
   1  12  14       73.09       50.88     15.21 o 
  -7  13  14      456.36      514.55     31.89 o 
  -6  13  14      424.87      502.45     28.15 o 
  -5  13  14      578.66      580.06     30.13 o 
  -4  13  14      621.86      722.64     29.14 o 
  -3  13  14      647.56      690.67     71.54 o 
  -2  13  14      400.01      376.86     24.68 o 
  -1  13  14      220.43      220.93     30.75 o 
   0  13  14      205.02      219.55     61.50 o 
  -4  14  14        0.97       25.81     15.69 o 
  -3  14  14        1.84        3.42     20.50 o 
 -13   1  15        3.36       17.27     13.45 o 
 -12   1  15      168.78      159.73     15.41 o 
 -11   1  15     1244.74     1192.47     29.52 o 
 -10   1  15      779.21      773.42     26.95 o 
  -9   1  15      287.31      289.56      6.35 o 
  -8   1  15       30.83       34.21      4.89 o 
  -7   1  15       14.73       16.75      6.52 o 
  -6   1  15      420.49      436.84      9.95 o 
  -5   1  15     1067.36     1060.73     13.84 o 
  -4   1  15     1369.35     1385.20     23.48 o 
  -3   1  15     1654.59     1577.87     24.87 o 
  -2   1  15      943.48      967.06     14.28 o 
  -1   1  15       53.67       55.11      6.55 o 
   0   1  15      130.39      127.43      6.43 o 
   1   1  15      304.61      311.07      8.14 o 
   2   1  15      751.44      739.66     14.36 o 
   3   1  15      652.04      632.34     13.33 o 
   4   1  15      453.10      463.08     14.94 o 
   5   1  15      153.53      157.25     11.78 o 
 -13   2  15        0.10        9.60     10.80 o 
 -12   2  15      150.50      165.14     24.33 o 
 -11   2  15      186.57      148.40     16.13 o 
 -10   2  15        0.25       -1.08      4.89 o 
  -9   2  15      108.93      112.12     11.44 o 
  -8   2  15      122.23      127.45      9.04 o 
  -7   2  15      140.43      139.35      7.55 o 
  -6   2  15        7.22       12.27      7.31 o 
  -5   2  15        7.18        7.36      3.64 o 
  -4   2  15      238.81      233.57      9.32 o 
  -3   2  15      403.60      409.89      8.76 o 
  -2   2  15     1246.19     1298.64     18.67 o 
  -1   2  15      828.67      853.36     13.52 o 
   0   2  15      162.17      152.01      6.97 o 
   1   2  15        3.67        4.90      5.47 o 
   2   2  15       16.67       18.38      6.63 o 
   3   2  15        4.21        9.01      6.84 o 
   4   2  15       87.23      101.00      8.89 o 
   5   2  15      210.29      223.48     11.80 o 
 -13   3  15      140.18      134.76     16.54 o 
 -12   3  15      380.13      417.02     22.45 o 
 -11   3  15      699.99      659.34     25.75 o 
 -10   3  15      955.72      936.01     29.28 o 
  -9   3  15      384.87      380.72      9.86 o 
  -8   3  15     1057.98     1051.26     15.43 o 
  -7   3  15     2244.95     2179.96     28.64 o 
  -6   3  15     1652.91     1617.71     16.84 o 
  -5   3  15     1408.85     1409.90     16.63 o 
  -4   3  15     1260.63     1223.82     18.65 o 
  -3   3  15      978.50      939.50     14.61 o 
  -2   3  15     2968.43     2910.38     31.78 o 
  -1   3  15     4424.85     4498.09     43.52 o 
   0   3  15       78.23      101.23      9.64 o 
   1   3  15       10.78        2.80      5.55 o 
   2   3  15      460.15      429.96     15.61 o 
   3   3  15      243.15      219.30     19.00 o 
   4   3  15       75.83       92.09      7.63 o 
   5   3  15      138.15      182.56     14.03 o 
 -13   4  15       12.28        8.60     12.49 o 
 -12   4  15      262.70      283.06     20.28 o 
 -11   4  15      249.66      216.24     13.93 o 
 -10   4  15       19.02       22.16      4.74 o 
  -9   4  15       28.42       32.10      5.57 o 
  -8   4  15      256.42      261.26     11.73 o 
  -7   4  15      388.51      421.96     14.54 o 
  -6   4  15      285.40      296.46      7.55 o 
  -5   4  15       99.30      111.79      6.39 o 
  -4   4  15      114.50      128.49      5.94 o 
  -3   4  15       53.09       37.82      6.19 o 
  -2   4  15       98.58      104.60      7.13 o 
  -1   4  15        6.13        9.85      4.09 o 
   0   4  15       13.79       18.48      4.00 o 
   1   4  15      171.72      157.54      7.30 o 
   2   4  15      361.58      383.19      9.38 o 
   3   4  15        8.53        5.22      4.95 o 
   4   4  15       26.32       28.76      7.77 o 
   5   4  15       17.51       14.05     11.11 o 
 -13   5  15       22.82       35.24     24.76 o 
 -12   5  15       56.79       67.48     14.44 o 
 -11   5  15      197.06      205.59     10.52 o 
 -10   5  15      277.29      283.68     15.98 o 
  -9   5  15      136.89      151.54     14.63 o 
  -8   5  15      216.05      242.70      9.04 o 
  -7   5  15      344.70      321.83     11.49 o 
  -6   5  15      173.41      174.10      4.78 o 
  -5   5  15      534.86      553.70     11.37 o 
  -4   5  15      578.22      575.60     12.81 o 
  -3   5  15      278.30      299.94     11.03 o 
  -2   5  15      137.09      155.02      7.42 o 
  -1   5  15       79.55       72.53      5.01 o 
   0   5  15       66.94       75.08      5.26 o 
   1   5  15      230.80      194.82     10.95 o 
   2   5  15       31.82       35.25      6.23 o 
   3   5  15      105.16      109.82      7.57 o 
   4   5  15       94.04       86.30     12.23 o 
   5   5  15       44.40       58.08     25.05 o 
 -12   6  15      113.82      131.40     18.45 o 
 -11   6  15      119.79      147.33     11.99 o 
 -10   6  15       69.46       73.65     16.22 o 
  -9   6  15       32.00       20.77      7.26 o 
  -8   6  15        0.82        0.06      6.41 o 
  -7   6  15       61.43       52.85      6.24 o 
  -6   6  15      151.49      154.06      9.21 o 
  -5   6  15      308.73      324.65      7.50 o 
  -4   6  15      375.62      381.27      6.84 o 
  -3   6  15      784.87      779.09     20.63 o 
  -2   6  15       58.41       66.38      6.25 o 
  -1   6  15       33.80       27.74      3.96 o 
   0   6  15      338.05      319.58     17.26 o 
   1   6  15      344.29      346.68     25.15 o 
   2   6  15      212.96      222.61     13.61 o 
   3   6  15      120.63      130.69     13.08 o 
   4   6  15       16.75       18.44     13.16 o 
 -12   7  15      140.30      124.36     19.07 o 
 -11   7  15      274.67      333.79     19.36 o 
 -10   7  15      334.42      401.53     33.40 o 
  -9   7  15      190.63      199.61      9.82 o 
  -8   7  15      183.95      208.53      9.87 o 
  -7   7  15      283.60      279.77     13.72 o 
  -6   7  15      318.26      324.72      8.40 o 
  -5   7  15      523.71      547.12     12.14 o 
  -4   7  15      297.70      296.02      7.64 o 
  -3   7  15       25.33       23.52      4.60 o 
  -2   7  15      371.88      313.70     20.77 o 
  -1   7  15      277.59      296.63     16.14 o 
   0   7  15      200.42      222.39     14.16 o 
   1   7  15      173.87      226.50     15.94 o 
   2   7  15      158.49      184.96     18.74 o 
   3   7  15        9.06        2.15      9.96 o 
   4   7  15        1.55       -1.51     10.29 o 
 -11   8  15       29.25       48.23     21.30 o 
 -10   8  15        5.81       10.68      9.21 o 
  -9   8  15       67.97       48.79     12.38 o 
  -8   8  15      579.35      596.60     15.02 o 
  -7   8  15      253.31      258.97     10.88 o 
  -6   8  15       38.03       43.28      5.81 o 
  -5   8  15        9.71        9.87      3.82 o 
  -4   8  15        3.92       -0.98      5.56 o 
  -3   8  15      242.07      277.93     16.21 o 
  -2   8  15      549.59      503.92     29.93 o 
  -1   8  15      421.89      457.84     31.89 o 
   0   8  15      623.58      676.69     27.88 o 
   1   8  15      703.69      722.34     28.79 o 
   2   8  15      731.40      675.92     36.90 o 
   3   8  15      738.97      827.94     54.57 o 
 -11   9  15        9.74       21.04     12.89 o 
 -10   9  15       41.73       26.32     17.79 o 
  -9   9  15       18.80       21.58     13.14 o 
  -8   9  15      171.49      149.27      8.99 o 
  -7   9  15      368.79      358.08     14.06 o 
  -6   9  15      256.12      254.82     13.18 o 
  -5   9  15       30.83       28.40      6.84 o 
  -4   9  15       14.76       10.61      2.09 o 
  -3   9  15        2.50        3.07      9.52 o 
  -2   9  15       18.43       24.40     11.90 o 
  -1   9  15       33.70       19.36     16.85 o 
   0   9  15      235.57      257.37     31.89 o 
   1   9  15      390.63      396.83     22.03 o 
   2   9  15      201.40      219.51     16.32 o 
   3   9  15       29.80       23.96     11.94 o 
 -10  10  15       81.32       73.29     25.05 o 
  -9  10  15       35.39       13.85     15.24 o 
  -8  10  15      180.13      206.57     10.25 o 
  -7  10  15      269.78      259.07     13.95 o 
  -6  10  15      394.43      399.62     20.17 o 
  -5  10  15      213.14      200.71     16.03 o 
  -4  10  15       28.81       43.68     12.39 o 
  -3  10  15       66.44       56.38     15.24 o 
  -2  10  15      576.99      592.05     26.11 o 
  -1  10  15      195.35      254.09     17.42 o 
   0  10  15      236.76      267.12     21.06 o 
   1  10  15      614.83      635.57     46.69 o 
   2  10  15      143.46      103.84     16.81 o 
  -9  11  15       14.06        1.10     23.35 o 
  -8  11  15       28.49       19.64     20.60 o 
  -7  11  15       57.47       45.79      7.19 o 
  -6  11  15      255.03      239.39     16.07 o 
  -5  11  15      464.73      401.56     19.42 o 
  -4  11  15      313.43      310.78     17.93 o 
  -3  11  15       89.23       80.54     15.93 o 
  -2  11  15       13.41       27.17     12.19 o 
  -1  11  15       54.71       45.24     13.40 o 
   0  11  15       51.69       53.18     17.19 o 
   1  11  15       67.05       61.71     18.07 o 
  -8  12  15      213.17      220.93     35.30 o 
  -7  12  15      506.88      557.55     30.47 o 
  -6  12  15      376.84      338.93     24.92 o 
  -5  12  15      334.91      361.57     30.76 o 
  -4  12  15      232.27      186.20     22.15 o 
  -3  12  15      247.23      241.64     20.22 o 
  -2  12  15      163.92      206.83     20.11 o 
  -1  12  15      166.96      152.29     21.24 o 
   0  12  15       74.99       58.08     42.14 o 
  -6  13  15        0.02        5.38     14.80 o 
  -5  13  15       26.45       28.00     19.36 o 
  -4  13  15      106.40      111.90     20.52 o 
  -3  13  15       25.32       27.54     17.30 o 
  -2  13  15       77.67       63.98     19.72 o 
 -13   0  16        4.52       15.94     28.47 o 
 -12   0  16       19.96       28.07     18.61 o 
 -11   0  16      197.46      197.98     66.62 o 
 -10   0  16      480.07      481.82     38.65 o 
  -9   0  16      253.58      294.66     33.60 o 
  -8   0  16       16.19        1.14     12.53 o 
  -7   0  16      128.84      135.52     18.22 o 
  -6   0  16      389.56      364.43     22.78 o 
  -5   0  16     2822.27     2787.82     62.64 o 
  -4   0  16     3068.80     3112.25     52.92 o 
  -3   0  16     2991.19     2846.72     43.30 o 
  -2   0  16      981.36      994.06     23.58 o 
  -1   0  16      336.68      354.14     11.57 o 
   0   0  16      269.57      276.52     24.48 o 
   1   0  16      722.28      775.02     22.90 o 
   2   0  16     1627.63     1546.50     39.73 o 
   3   0  16     1898.19     1814.72     39.05 o 
   4   0  16      898.42      842.71     31.41 o 
   5   0  16       27.71       38.72     29.61 o 
 -13   1  16        5.98        1.87      9.95 o 
 -12   1  16       38.51       36.65     11.24 o 
 -11   1  16        6.69        0.21     10.14 o 
 -10   1  16       16.95       20.47      8.51 o 
  -9   1  16       32.87       24.29      7.79 o 
  -8   1  16       31.66        5.14      7.23 o 
  -7   1  16       70.55       56.87      5.57 o 
  -6   1  16       87.46      105.05      8.11 o 
  -5   1  16      385.23      391.83      9.35 o 
  -4   1  16      244.36      239.93      7.73 o 
  -3   1  16      163.14      167.75      7.07 o 
  -2   1  16       95.40      102.36      6.40 o 
  -1   1  16      317.40      321.40      9.07 o 
   0   1  16       45.96       41.21      7.03 o 
   1   1  16        1.29       -3.25      5.85 o 
   2   1  16        0.38        4.76      5.73 o 
   3   1  16        5.64        4.54      6.07 o 
   4   1  16        0.10        0.84      7.06 o 
   5   1  16        4.10        9.34     13.27 o 
 -13   2  16      328.37      315.55     36.66 o 
 -12   2  16     1015.94      934.30     35.38 o 
 -11   2  16      717.77      674.55     22.52 o 
 -10   2  16      476.33      466.66     14.31 o 
  -9   2  16      701.27      704.49     21.20 o 
  -8   2  16      489.48      503.52      9.77 o 
  -7   2  16      208.52      215.98     11.18 o 
  -6   2  16     1919.15     1860.11     23.25 o 
  -5   2  16     2563.34     2597.82     29.20 o 
  -4   2  16     2387.24     2407.98     23.34 o 
  -3   2  16     3406.96     3435.73     37.12 o 
  -2   2  16     4268.11     4393.34     50.19 o 
  -1   2  16      559.85      528.28     13.84 o 
   0   2  16      358.26      368.61      9.36 o 
   1   2  16     1082.01     1067.67     18.76 o 
   2   2  16      906.87      902.72     23.12 o 
   3   2  16     1178.84     1212.93     32.08 o 
   4   2  16     1060.36     1043.65     22.88 o 
 -13   3  16       71.52       65.55     13.34 o 
 -12   3  16       56.77       33.27     12.54 o 
 -11   3  16        2.79       -0.45     10.22 o 
 -10   3  16       16.02        5.19      5.19 o 
  -9   3  16        5.91        7.71      5.90 o 
  -8   3  16       78.06       67.99      5.64 o 
  -7   3  16      162.78      166.09      7.43 o 
  -6   3  16      546.63      549.70      8.57 o 
  -5   3  16       10.24       12.55      4.45 o 
  -4   3  16      385.72      386.20      7.62 o 
  -3   3  16      802.35      759.28     12.52 o 
  -2   3  16     1176.54     1181.94     14.64 o 
  -1   3  16      169.15      162.32      7.56 o 
   0   3  16       46.77       45.85      5.22 o 
   1   3  16        7.57        0.14      4.32 o 
   2   3  16       46.90       28.40      7.51 o 
   3   3  16        0.47       -3.39      6.72 o 
   4   3  16        2.10        4.07      7.76 o 
 -13   4  16       94.23       95.82     17.20 o 
 -12   4  16      143.27      147.20     14.03 o 
 -11   4  16      479.60      485.39     18.93 o 
 -10   4  16      916.09      946.54     22.02 o 
  -9   4  16      775.40      759.63     26.96 o 
  -8   4  16      697.98      667.08     12.65 o 
  -7   4  16      612.45      609.01     14.66 o 
  -6   4  16      752.46      758.45      8.98 o 
  -5   4  16      814.92      832.00     17.57 o 
  -4   4  16     1273.34     1260.63     18.80 o 
  -3   4  16      944.60      988.80     15.50 o 
  -2   4  16      116.64      125.20      8.65 o 
  -1   4  16       46.51       59.59      4.32 o 
   0   4  16        8.45       22.36      4.39 o 
   1   4  16      171.60      175.43     11.38 o 
   2   4  16      378.44      366.45     10.91 o 
   3   4  16      406.00      384.04     12.22 o 
   4   4  16      203.92      208.23     21.20 o 
 -12   5  16       63.64       56.87     14.16 o 
 -11   5  16       14.90       13.90      6.63 o 
 -10   5  16        1.64        6.01      8.48 o 
  -9   5  16      168.01      182.11      8.32 o 
  -8   5  16      357.78      345.28     10.28 o 
  -7   5  16       14.92       13.74      5.96 o 
  -6   5  16       86.47      103.26     12.34 o 
  -5   5  16        0.03        0.77      5.01 o 
  -4   5  16       73.03       76.37      5.12 o 
  -3   5  16      107.19      110.70      6.06 o 
  -2   5  16      472.11      465.25     11.87 o 
  -1   5  16      120.62      124.06      7.98 o 
   0   5  16        0.22        5.39      4.15 o 
   1   5  16       12.94       12.08      3.70 o 
   2   5  16        3.15       -0.30      4.06 o 
   3   5  16        1.67       -9.24      9.24 o 
   4   5  16        0.04       -1.08     10.86 o 
 -12   6  16      106.70       90.98     12.91 o 
 -11   6  16      281.56      294.03     18.01 o 
 -10   6  16      308.77      256.72     17.56 o 
  -9   6  16      347.99      336.99     12.71 o 
  -8   6  16      277.46      286.94     18.90 o 
  -7   6  16      385.50      354.89     27.46 o 
  -6   6  16      364.22      359.63      9.81 o 
  -5   6  16      144.26      158.45      6.41 o 
  -4   6  16      122.62      124.89      5.91 o 
  -3   6  16      735.67      732.39     11.37 o 
  -2   6  16      884.88      851.43     14.11 o 
  -1   6  16     1038.51     1056.58     20.50 o 
   0   6  16      686.13      679.11     16.70 o 
   1   6  16      240.31      241.01     13.48 o 
   2   6  16      261.61      309.05     17.94 o 
   3   6  16      110.60       74.61     13.41 o 
 -12   7  16       54.72       48.91     11.54 o 
 -11   7  16      120.06      108.38     17.92 o 
 -10   7  16       23.45       26.82      8.43 o 
  -9   7  16        2.00       -2.13      6.40 o 
  -8   7  16       48.00       41.36      9.86 o 
  -7   7  16       11.94       12.21      5.13 o 
  -6   7  16       89.30       75.87      4.36 o 
  -5   7  16      546.95      543.76     14.42 o 
  -4   7  16      207.56      231.33     17.64 o 
  -3   7  16        0.07        2.34      3.10 o 
  -2   7  16       89.99      104.03     12.56 o 
  -1   7  16       14.20       13.51      8.48 o 
   0   7  16        0.18       -4.17     12.71 o 
   1   7  16       90.52       97.70     15.45 o 
   2   7  16       52.61       52.38     10.45 o 
   3   7  16        0.84        1.40     10.16 o 
 -11   8  16        4.27        0.51     10.27 o 
 -10   8  16       44.66       33.26      9.79 o 
  -9   8  16      152.54      173.03     11.02 o 
  -8   8  16      284.86      288.67     10.16 o 
  -7   8  16      107.00       95.62      5.84 o 
  -6   8  16      800.54      799.07     18.99 o 
  -5   8  16      728.07      741.95     21.35 o 
  -4   8  16       25.82       25.78      4.39 o 
  -3   8  16      301.07      282.53     34.11 o 
  -2   8  16      810.13      764.89     42.32 o 
  -1   8  16      196.00      208.64     24.00 o 
   0   8  16      659.08      713.46     26.43 o 
   1   8  16      585.12      611.86     24.69 o 
   2   8  16      248.59      268.57     22.46 o 
 -11   9  16       16.54       14.83     21.64 o 
 -10   9  16        2.98       27.72     13.60 o 
  -9   9  16       15.54        7.21      7.40 o 
  -8   9  16       37.32       25.11      6.23 o 
  -7   9  16       38.53       32.66      5.74 o 
  -6   9  16        0.07        0.96      6.12 o 
  -5   9  16       78.33       84.55      5.21 o 
  -4   9  16      376.14      391.27     21.95 o 
  -3   9  16        6.85       -5.22     16.76 o 
  -2   9  16       21.27       22.19     11.90 o 
  -1   9  16       52.96       83.04     13.57 o 
   0   9  16        0.12        4.98     11.44 o 
   1   9  16       28.82       19.18     15.24 o 
   2   9  16      118.82      117.26     16.46 o 
 -10  10  16       66.26       32.67     13.87 o 
  -9  10  16       43.13       52.81     10.86 o 
  -8  10  16       53.45       54.44     12.67 o 
  -7  10  16      140.32      149.41      8.85 o 
  -6  10  16       19.65       39.79     16.12 o 
  -5  10  16       11.89       21.10     10.86 o 
  -4  10  16      133.42      118.89     16.67 o 
  -3  10  16       28.44       39.95     16.35 o 
  -2  10  16       34.52       38.17     12.56 o 
  -1  10  16      285.96      347.46     20.11 o 
   0  10  16      144.01      142.21     25.68 o 
   1  10  16       35.41       26.88     16.11 o 
  -9  11  16        8.88        7.12      8.37 o 
  -8  11  16        1.91        2.17      5.73 o 
  -7  11  16        9.89        7.32     14.08 o 
  -6  11  16        9.72       16.72     17.87 o 
  -5  11  16       11.92       22.79     13.59 o 
  -4  11  16        5.61        9.82     10.55 o 
  -3  11  16       25.65       16.94     11.40 o 
  -2  11  16       20.88       11.46     11.55 o 
  -1  11  16       12.90       -1.15     13.70 o 
   0  11  16        7.75       -2.28     18.22 o 
  -7  12  16        3.14       12.77     26.19 o 
  -6  12  16       10.35       28.78     16.05 o 
  -5  12  16       32.51       51.25     19.36 o 
  -4  12  16       20.10       19.93     16.11 o 
  -3  12  16       11.81       17.65     16.11 o 
  -2  12  16       19.29       29.27     18.63 o 
  -1  12  16       14.37        4.56     19.36 o 
 -13   1  17       21.87       30.29     20.49 o 
 -12   1  17        7.16       -7.22     13.31 o 
 -11   1  17       66.17       54.08     10.52 o 
 -10   1  17      200.77      204.42     13.59 o 
  -9   1  17      161.58      185.46     16.93 o 
  -8   1  17        1.18        0.67      6.51 o 
  -7   1  17       12.97       15.89      9.23 o 
  -6   1  17      144.09      159.06      6.24 o 
  -5   1  17      920.35      876.54     14.27 o 
  -4   1  17     1448.41     1493.78     19.33 o 
  -3   1  17     1758.16     1806.44     22.66 o 
  -2   1  17       47.98       56.35      5.42 o 
  -1   1  17      135.66      133.60      6.72 o 
   0   1  17     1010.62      993.57     15.79 o 
   1   1  17      679.56      647.73     14.57 o 
   2   1  17      710.53      683.90     14.00 o 
   3   1  17      951.59      930.36     19.29 o 
   4   1  17      219.83      188.17     13.37 o 
 -13   2  17       38.02       20.67     11.64 o 
 -12   2  17       10.00        9.27     10.90 o 
 -11   2  17        3.46       12.28     10.94 o 
 -10   2  17        5.05        3.81      4.03 o 
  -9   2  17        0.92        1.39      5.19 o 
  -8   2  17      172.01      175.26     10.23 o 
  -7   2  17      144.07      134.55      6.84 o 
  -6   2  17        3.89       -1.48      3.91 o 
  -5   2  17        5.34        4.54      3.28 o 
  -4   2  17       48.23       57.96      5.95 o 
  -3   2  17       25.62       23.54      5.83 o 
  -2   2  17        1.05        4.63      4.74 o 
  -1   2  17      426.14      421.08      9.81 o 
   0   2  17      176.82      169.22     11.80 o 
   1   2  17       24.56       15.97      5.75 o 
   2   2  17        4.61       13.30      6.33 o 
   3   2  17       11.35       18.41      7.67 o 
   4   2  17        1.43        9.84      7.15 o 
 -13   3  17      171.23      138.57     17.15 o 
 -12   3  17       49.02       50.98     12.58 o 
 -11   3  17        9.10        6.64      9.78 o 
 -10   3  17      177.04      167.48      8.91 o 
  -9   3  17      162.93      172.62     13.31 o 
  -8   3  17      180.48      183.14      7.93 o 
  -7   3  17      316.47      333.24     11.71 o 
  -6   3  17      413.19      448.19      8.83 o 
  -5   3  17      585.15      649.99     11.76 o 
  -4   3  17     1742.99     1731.58     21.26 o 
  -3   3  17      345.64      352.22      9.90 o 
  -2   3  17      397.55      389.05      9.90 o 
  -1   3  17      247.85      267.64      7.36 o 
   0   3  17      114.79      141.24      8.53 o 
   1   3  17       95.02      111.50      7.71 o 
   2   3  17      564.79      607.68     14.38 o 
   3   3  17      289.60      286.07     15.12 o 
   4   3  17      228.31      207.06     20.89 o 
 -13   4  17       58.99       45.10     16.54 o 
 -12   4  17       11.84       26.89     11.70 o 
 -11   4  17        2.97        7.28      9.53 o 
 -10   4  17        1.52        2.13      8.55 o 
  -9   4  17      107.95      102.33      9.29 o 
  -8   4  17      340.84      339.69     10.76 o 
  -7   4  17      355.27      300.26     21.68 o 
  -6   4  17       63.94       66.27      6.94 o 
  -5   4  17        2.20       -0.17      3.18 o 
  -4   4  17        5.72        6.79      4.45 o 
  -3   4  17      327.55      329.50     12.22 o 
  -2   4  17      188.92      177.98     11.03 o 
  -1   4  17       91.35       72.34      5.14 o 
   0   4  17        7.23        6.70      4.69 o 
   1   4  17      177.35      165.35      7.87 o 
   2   4  17       82.16       62.13      5.60 o 
   3   4  17      121.69      144.04     23.10 o 
 -12   5  17        3.64       11.18     12.08 o 
 -11   5  17       48.65       59.21     10.82 o 
 -10   5  17      143.26      155.54     16.74 o 
  -9   5  17      245.90      282.90     17.07 o 
  -8   5  17      208.79      196.19      8.41 o 
  -7   5  17      194.18      173.19      8.52 o 
  -6   5  17       33.32       46.34      4.97 o 
  -5   5  17      119.81      112.59      5.59 o 
  -4   5  17       95.78       98.82      5.47 o 
  -3   5  17        1.96       -1.01      4.16 o 
  -2   5  17       36.92       34.92      4.80 o 
  -1   5  17      265.88      298.57      7.90 o 
   0   5  17      125.95      126.79      6.93 o 
   1   5  17      241.65      217.27     18.57 o 
   2   5  17       48.60       47.31     13.09 o 
   3   5  17      109.18       91.14     16.63 o 
 -12   6  17      104.64      110.03     13.32 o 
 -11   6  17      120.70      101.36     12.10 o 
 -10   6  17      142.33      135.72     10.03 o 
  -9   6  17      452.37      481.50     28.11 o 
  -8   6  17      324.37      290.74     16.83 o 
  -7   6  17      112.22      113.04      8.19 o 
  -6   6  17       93.67       96.96      7.04 o 
  -5   6  17      240.08      229.28      9.85 o 
  -4   6  17      216.59      247.01     10.42 o 
  -3   6  17      244.41      265.27      7.21 o 
  -2   6  17      235.07      291.27     10.21 o 
  -1   6  17       67.02       62.89     10.26 o 
   0   6  17       70.46       69.36     11.21 o 
   1   6  17       18.43        3.68     10.90 o 
   2   6  17       58.87       56.02     11.19 o 
   3   6  17        1.13       -0.76     10.52 o 
 -11   7  17       67.78       68.05     17.89 o 
 -10   7  17       78.28       60.61      9.50 o 
  -9   7  17      244.90      257.69     14.87 o 
  -8   7  17      149.03      173.98     11.29 o 
  -7   7  17      286.96      259.29     11.74 o 
  -6   7  17      220.60      197.35      6.58 o 
  -5   7  17      245.62      256.09      8.30 o 
  -4   7  17      666.34      637.50     14.01 o 
  -3   7  17      794.92      778.21     18.42 o 
  -2   7  17      254.94      265.66     12.57 o 
  -1   7  17      379.74      385.82     15.98 o 
   0   7  17      271.94      296.26     13.99 o 
   1   7  17       88.02       81.57     12.01 o 
   2   7  17       31.20       27.57     11.19 o 
 -11   8  17       28.62       23.89     12.32 o 
 -10   8  17       65.21       73.12     12.13 o 
  -9   8  17      318.51      297.48     16.52 o 
  -8   8  17      612.14      594.71     21.86 o 
  -7   8  17      350.58      321.70     22.83 o 
  -6   8  17      164.06      168.83      8.35 o 
  -5   8  17        5.48        5.36      4.36 o 
  -4   8  17      126.54      107.40     25.21 o 
  -3   8  17      676.67      714.50     38.49 o 
  -2   8  17      476.93      451.69     24.80 o 
  -1   8  17      383.02      385.95     24.40 o 
   0   8  17      393.58      356.66     20.07 o 
   1   8  17      506.04      495.66     22.70 o 
   2   8  17       88.85      128.15     15.71 o 
 -10   9  17       16.52       29.89     11.72 o 
  -9   9  17        0.43       -1.44      7.45 o 
  -8   9  17        6.58        7.92      7.73 o 
  -7   9  17       24.81       22.14      5.53 o 
  -6   9  17        2.20        4.31      4.58 o 
  -5   9  17      312.89      348.27     17.38 o 
  -4   9  17       73.39       61.92     17.30 o 
  -3   9  17      125.07      162.62     23.57 o 
  -2   9  17      267.57      287.20     18.77 o 
  -1   9  17      291.85      324.90     20.27 o 
   0   9  17      238.36      290.40     66.62 o 
   1   9  17        0.69      -10.45     12.66 o 
  -9  10  17      272.07      264.98     18.61 o 
  -8  10  17      395.18      381.31     22.23 o 
  -7  10  17      320.09      405.69     32.66 o 
  -6  10  17       82.64       98.56     18.91 o 
  -5  10  17        2.30        3.20     11.60 o 
  -4  10  17      157.24      190.63     16.09 o 
  -3  10  17      420.89      442.80     33.87 o 
  -2  10  17      278.20      273.79     22.80 o 
  -1  10  17      354.78      357.53     25.44 o 
   0  10  17       88.66       51.25     23.92 o 
  -8  11  17        1.63      -25.05     25.05 o 
  -7  11  17        6.12       -0.79     13.27 o 
  -6  11  17        3.04        8.35     14.43 o 
  -5  11  17        4.80       -4.78     14.08 o 
  -4  11  17        1.22      -13.91     18.75 o 
  -3  11  17       15.97       21.20     15.87 o 
  -2  11  17       82.39       40.73     19.36 o 
  -1  11  17       33.38       -3.42     18.22 o 
  -6  12  17      244.27      295.93     26.54 o 
  -5  12  17      253.13      267.85     25.73 o 
  -4  12  17      275.00      324.04     27.77 o 
  -3  12  17      298.44      383.12     29.80 o 
 -13   0  18       12.99       11.26     18.75 o 
 -12   0  18        0.30      -14.49     14.49 o 
 -11   0  18        5.70       13.30     12.46 o 
 -10   0  18       45.57       28.32     12.46 o 
  -9   0  18       96.45      124.13     19.36 o 
  -8   0  18      220.07      166.27     35.30 o 
  -7   0  18       90.47       86.55     28.47 o 
  -6   0  18       46.64       37.17      6.11 o 
  -5   0  18      124.27      140.14      7.70 o 
  -4   0  18      646.44      640.54     16.55 o 
  -3   0  18        4.08        3.02      6.38 o 
  -2   0  18      475.34      469.93     13.81 o 
  -1   0  18        0.61        7.95      8.82 o 
   0   0  18       11.68       24.72     11.04 o 
   1   0  18       93.62       89.82     10.70 o 
   2   0  18      178.96      231.54     20.50 o 
   3   0  18       30.47       41.08     17.43 o 
 -13   1  18        4.18       10.19     10.67 o 
 -12   1  18        0.23       19.40     12.67 o 
 -11   1  18        0.67      -11.99     11.99 o 
 -10   1  18       20.73       16.99     12.29 o 
  -9   1  18        4.98       12.82      8.50 o 
  -8   1  18        9.26        7.48      9.01 o 
  -7   1  18        2.78        6.00      8.75 o 
  -6   1  18        1.77        7.18      4.18 o 
  -5   1  18        0.12        1.43      3.68 o 
  -4   1  18       26.06       28.48      6.33 o 
  -3   1  18       37.42       35.52      7.17 o 
  -2   1  18      250.70      256.36      8.92 o 
  -1   1  18       45.36       58.83      5.80 o 
   0   1  18       60.36       51.88      6.28 o 
   1   1  18        1.86        1.83      5.27 o 
   2   1  18       60.00       58.32      7.65 o 
   3   1  18       57.89       44.19      9.04 o 
 -13   2  18      114.12      117.49     14.75 o 
 -12   2  18       92.59       79.36     12.72 o 
 -11   2  18       83.85       87.77     12.93 o 
 -10   2  18       25.44       34.43      9.84 o 
  -9   2  18        0.23        0.91      3.52 o 
  -8   2  18        8.29        3.30      4.16 o 
  -7   2  18      126.54      105.72     14.81 o 
  -6   2  18       42.40       54.01      7.09 o 
  -5   2  18       90.44       97.71      8.11 o 
  -4   2  18      420.30      431.63     13.78 o 
  -3   2  18      471.72      489.82     12.19 o 
  -2   2  18        5.87       13.30      4.87 o 
  -1   2  18      144.64      127.69      7.42 o 
   0   2  18       53.96       51.82      6.43 o 
   1   2  18       18.69       26.25      7.33 o 
   2   2  18        0.47       -6.58      6.58 o 
   3   2  18        0.11        3.33      6.34 o 
 -12   3  18       10.48       16.65     12.12 o 
 -11   3  18      125.48      116.42     15.78 o 
 -10   3  18      362.62      331.28      9.83 o 
  -9   3  18      186.15      190.11     12.33 o 
  -8   3  18       24.21       25.61      6.14 o 
  -7   3  18        5.79        8.91      4.46 o 
  -6   3  18        3.18        7.45      4.43 o 
  -5   3  18        3.63        4.87      5.09 o 
  -4   3  18      390.13      428.19     11.89 o 
  -3   3  18      119.75      123.85      7.79 o 
  -2   3  18        9.37        0.16      5.25 o 
  -1   3  18        6.78       14.25      5.41 o 
   0   3  18       30.16       26.47      5.87 o 
   1   3  18       13.66       20.65      5.79 o 
   2   3  18      177.22      187.64     14.54 o 
   3   3  18       35.87       31.00      7.64 o 
 -12   4  18       44.91       51.42     14.50 o 
 -11   4  18        1.77        9.71      9.98 o 
 -10   4  18       56.55       47.58      9.21 o 
  -9   4  18       49.88       39.59      7.48 o 
  -8   4  18       18.33       16.95      5.49 o 
  -7   4  18        1.49        3.08      3.71 o 
  -6   4  18       63.04       58.92      5.46 o 
  -5   4  18      105.65      103.14      8.91 o 
  -4   4  18       43.49       41.85      5.38 o 
  -3   4  18        1.97        0.79      4.07 o 
  -2   4  18       59.56       61.39      6.36 o 
  -1   4  18        9.97        4.29      4.68 o 
   0   4  18       14.36       10.67      5.51 o 
   1   4  18        4.87        9.42      4.85 o 
   2   4  18        0.12       -1.84     14.49 o 
   3   4  18       27.42       47.83     22.78 o 
 -12   5  18       46.51       54.77     11.66 o 
 -11   5  18       59.83       68.38     16.18 o 
 -10   5  18       88.37       89.35      7.22 o 
  -9   5  18      196.24      227.79     11.16 o 
  -8   5  18      212.40      198.81      9.37 o 
  -7   5  18       84.98       70.39      5.33 o 
  -6   5  18       21.63       27.46      4.22 o 
  -5   5  18      185.05      194.05      7.64 o 
  -4   5  18      297.91      308.93     10.32 o 
  -3   5  18      442.76      466.06     13.12 o 
  -2   5  18       45.64       58.74      5.24 o 
  -1   5  18       81.30      114.84      8.94 o 
   0   5  18      168.33      139.06     16.24 o 
   1   5  18      101.28       96.93     11.50 o 
   2   5  18       96.68       84.89     20.16 o 
 -12   6  18      105.79       80.87     15.62 o 
 -11   6  18       32.49       28.41     11.29 o 
 -10   6  18       11.40       15.51      6.16 o 
  -9   6  18        0.40        9.99      8.05 o 
  -8   6  18       59.20       65.81      8.73 o 
  -7   6  18        2.61       -0.80      3.30 o 
  -6   6  18       35.07       37.45      5.76 o 
  -5   6  18       15.02       15.77      4.16 o 
  -4   6  18       36.98       37.37      5.11 o 
  -3   6  18        1.25       -0.88      3.40 o 
  -2   6  18        0.81        2.49      6.51 o 
  -1   6  18      106.23      144.41     11.98 o 
   0   6  18       26.79       26.91      9.35 o 
   1   6  18        1.07       -2.45      9.56 o 
   2   6  18       46.44       57.43     16.85 o 
 -11   7  18      256.24      211.30     31.28 o 
 -10   7  18      138.64      157.32     35.13 o 
  -9   7  18      236.62      252.31     11.82 o 
  -8   7  18      422.93      435.51     16.06 o 
  -7   7  18      446.12      452.09     18.00 o 
  -6   7  18      663.88      647.84     11.91 o 
  -5   7  18     1112.29     1103.48     19.43 o 
  -4   7  18      760.54      753.81     20.29 o 
  -3   7  18      732.86      800.51     23.68 o 
  -2   7  18      814.50      793.50     38.96 o 
  -1   7  18      483.28      495.98     16.94 o 
   0   7  18      612.04      694.68     25.60 o 
   1   7  18      632.67      626.94     44.01 o 
 -10   8  18       35.59       13.11     17.04 o 
  -9   8  18        0.19       -2.05     10.48 o 
  -8   8  18        2.19       -1.53      8.41 o 
  -7   8  18        5.01       15.41      5.63 o 
  -6   8  18        8.40        5.38      3.90 o 
  -5   8  18        9.61       17.18      8.17 o 
  -4   8  18       97.52      107.60     10.99 o 
  -3   8  18       29.41       26.96      8.75 o 
  -2   8  18       37.43       32.63      9.35 o 
  -1   8  18       40.22       44.29     10.55 o 
   0   8  18        0.41       -8.30     10.37 o 
   1   8  18        5.60       13.16     10.42 o 
 -10   9  18      399.62      402.77     19.84 o 
  -9   9  18      349.64      346.72     22.16 o 
  -8   9  18      274.72      295.26     35.50 o 
  -7   9  18      159.19      153.64     15.97 o 
  -6   9  18       23.26       18.52      9.58 o 
  -5   9  18        6.80       -7.65      7.65 o 
  -4   9  18      746.07      792.06     25.93 o 
  -3   9  18      815.17      841.33     45.16 o 
  -2   9  18      699.45      718.46     32.98 o 
  -1   9  18      478.42      490.39     28.69 o 
   0   9  18      159.60      175.64     16.69 o 
  -9  10  18        4.67       -4.64      8.68 o 
  -8  10  18        6.47       25.05     25.05 o 
  -7  10  18       49.31       31.72     16.85 o 
  -6  10  18      432.29      296.38     97.37 o 
  -5  10  18      293.27      301.00     38.15 o 
  -4  10  18        6.33       -4.06     11.19 o 
  -3  10  18        0.06        8.68     16.00 o 
  -2  10  18        8.72       18.43     14.17 o 
  -1  10  18       34.63       43.28     21.64 o 
  -7  11  18      212.01      259.73     25.73 o 
  -6  11  18      155.81      178.01     23.92 o 
  -5  11  18      348.93      358.93     28.58 o 
  -4  11  18      368.46      384.15     25.76 o 
  -3  11  18      333.74      414.34     25.01 o 
 -12   1  19       65.55       90.75     12.93 o 
 -11   1  19      106.56      117.83     13.35 o 
 -10   1  19      199.13      224.75     14.57 o 
  -9   1  19      341.88      399.72     21.80 o 
  -8   1  19      302.50      346.72     22.08 o 
  -7   1  19      302.46      297.87     21.07 o 
  -6   1  19      527.55      498.42     11.82 o 
  -5   1  19      808.76      799.17     13.39 o 
  -4   1  19      515.92      550.67     12.89 o 
  -3   1  19      240.54      248.19      8.06 o 
  -2   1  19      255.52      287.15     11.10 o 
  -1   1  19      353.92      390.59     13.99 o 
   0   1  19      228.72      273.69     14.21 o 
   1   1  19      294.18      316.87     10.65 o 
   2   1  19      298.67      311.29     15.53 o 
 -12   2  19       58.80       33.22     12.30 o 
 -11   2  19      264.64      263.07     28.60 o 
 -10   2  19      240.68      255.30     13.68 o 
  -9   2  19       12.46       24.60     11.76 o 
  -8   2  19       13.71        3.32      4.69 o 
  -7   2  19       59.69       49.92     14.74 o 
  -6   2  19      140.80      129.72      6.40 o 
  -5   2  19     1233.63     1164.34     17.22 o 
  -4   2  19     1192.26     1196.84     21.05 o 
  -3   2  19       13.07       16.43      5.43 o 
  -2   2  19       88.55      102.27      7.79 o 
  -1   2  19       53.59       50.52      6.00 o 
   0   2  19       32.17       27.96      6.18 o 
   1   2  19       64.11       82.99      9.72 o 
   2   2  19      181.45      186.95     10.57 o 
 -12   3  19       81.26      102.55     18.68 o 
 -11   3  19      442.10      429.57     19.91 o 
 -10   3  19      895.53      836.44     31.72 o 
  -9   3  19      652.12      617.10     16.97 o 
  -8   3  19      425.06      385.60     14.11 o 
  -7   3  19      260.08      260.47      9.48 o 
  -6   3  19      189.10      207.14      7.78 o 
  -5   3  19      729.43      746.69     15.79 o 
  -4   3  19     1479.46     1507.17     24.31 o 
  -3   3  19      388.25      422.80     12.42 o 
  -2   3  19      131.70      132.19      9.18 o 
  -1   3  19      327.42      360.31     10.35 o 
   0   3  19       47.65       42.67      6.62 o 
   1   3  19       12.93       16.38      7.58 o 
   2   3  19      100.30      114.40     11.61 o 
 -12   4  19       19.69       18.91     10.71 o 
 -11   4  19       67.85       88.22     17.26 o 
 -10   4  19       29.29       46.12     13.56 o 
  -9   4  19       10.40        2.72      6.29 o 
  -8   4  19        5.78        2.80     11.00 o 
  -7   4  19        2.78        2.27      6.36 o 
  -6   4  19        7.39        9.19      5.32 o 
  -5   4  19        0.98       -4.76      4.76 o 
  -4   4  19        3.31        7.84      6.01 o 
  -3   4  19       10.63       11.11      5.94 o 
  -2   4  19      154.51      157.51     12.72 o 
  -1   4  19        0.75       -0.71      5.12 o 
   0   4  19        0.48        2.86      6.82 o 
   1   4  19       48.88       45.63     16.62 o 
   2   4  19        8.62       12.37      9.61 o 
 -12   5  19       50.47       44.39     13.48 o 
 -11   5  19       88.28      108.43     13.55 o 
 -10   5  19      165.75      159.42      9.46 o 
  -9   5  19       32.69       37.58      8.00 o 
  -8   5  19       79.89      100.11      8.71 o 
  -7   5  19      215.89      189.18      9.38 o 
  -6   5  19      227.05      239.88      8.15 o 
  -5   5  19      201.74      213.93      6.52 o 
  -4   5  19      262.09      281.62      7.02 o 
  -3   5  19      200.38      197.86     11.08 o 
  -2   5  19      127.93      144.08      8.56 o 
  -1   5  19       10.28       21.58     10.71 o 
   0   5  19       63.99       89.48     11.51 o 
   1   5  19      118.41       82.79     13.78 o 
 -11   6  19       43.64       38.57     12.71 o 
 -10   6  19       56.56       37.65     12.16 o 
  -9   6  19       49.69       54.09     11.60 o 
  -8   6  19        6.74        6.71      9.86 o 
  -7   6  19       50.79       42.97      5.86 o 
  -6   6  19      271.47      262.01      6.47 o 
  -5   6  19      210.75      214.22      7.44 o 
  -4   6  19      120.40      143.25      8.91 o 
  -3   6  19      269.86      286.52     12.89 o 
  -2   6  19       77.73      101.78     11.48 o 
  -1   6  19      122.49      149.78     17.60 o 
   0   6  19       18.67       23.35     13.06 o 
   1   6  19       20.08       10.56     14.77 o 
 -11   7  19      212.24      195.94     15.55 o 
 -10   7  19      103.66       85.74     24.89 o 
  -9   7  19       18.76       24.08     10.17 o 
  -8   7  19       15.11       12.79     10.91 o 
  -7   7  19       10.30        8.16      6.62 o 
  -6   7  19       59.69       85.94      6.52 o 
  -5   7  19      646.14      648.21     11.90 o 
  -4   7  19      457.25      479.27     17.32 o 
  -3   7  19      178.25      179.42     11.98 o 
  -2   7  19       86.52      114.07     22.57 o 
  -1   7  19      135.35      164.38     13.85 o 
   0   7  19      120.86      130.67     14.62 o 
 -10   8  19      116.73      138.71     19.54 o 
  -9   8  19        0.51       -6.30     10.34 o 
  -8   8  19       76.71       78.04     18.22 o 
  -7   8  19       62.01       51.58      6.68 o 
  -6   8  19       75.11       92.22      7.37 o 
  -5   8  19      376.58      396.14     19.40 o 
  -4   8  19      345.96      395.26     22.19 o 
  -3   8  19      469.85      477.47     19.68 o 
  -2   8  19      448.05      467.78     22.98 o 
  -1   8  19      323.09      331.93     22.07 o 
   0   8  19      398.03      416.97     30.25 o 
  -9   9  19       63.48       50.69     13.84 o 
  -8   9  19       30.52       38.43     11.84 o 
  -7   9  19        9.98       20.80     16.49 o 
  -6   9  19       20.37       25.91      7.08 o 
  -5   9  19       75.33       85.91     12.11 o 
  -4   9  19       43.21       50.53     10.17 o 
  -3   9  19       47.15       33.73     11.47 o 
  -2   9  19      110.56      112.03     12.73 o 
  -1   9  19       15.08       14.65     11.49 o 
  -8  10  19      208.57      175.38     59.22 o 
  -7  10  19      114.57      132.85     27.94 o 
  -6  10  19      144.25      157.67     27.33 o 
  -5  10  19      283.49      272.15     13.16 o 
  -4  10  19      249.67      222.03     40.94 o 
  -3  10  19      143.52      106.98     24.02 o 
 -12   0  20       51.18       38.91     16.49 o 
 -11   0  20       73.96       54.04     26.54 o 
 -10   0  20      431.37      428.73     28.80 o 
  -9   0  20      694.16      798.32     42.14 o 
  -8   0  20      943.03      930.43     42.14 o 
  -7   0  20     1026.89      938.40     39.86 o 
  -6   0  20      895.57      830.39     60.93 o 
  -5   0  20      529.85      488.50     27.93 o 
  -4   0  20      145.80      141.56      9.53 o 
  -3   0  20      832.50      877.21     21.44 o 
  -2   0  20     1032.52     1058.54     24.77 o 
  -1   0  20      887.38      904.33     28.75 o 
   0   0  20      688.97      758.25     32.83 o 
   1   0  20      376.43      401.88     36.27 o 
 -12   1  20       69.04       53.97     13.26 o 
 -11   1  20       99.16       67.62     11.48 o 
 -10   1  20        4.85        3.48     10.03 o 
  -9   1  20       17.10       15.44     10.59 o 
  -8   1  20        7.41        2.04     12.41 o 
  -7   1  20       16.56        7.80     12.41 o 
  -6   1  20      166.81      174.83     13.02 o 
  -5   1  20      398.84      394.91     14.55 o 
  -4   1  20       57.18       75.47     12.40 o 
  -3   1  20       34.01       32.24      5.90 o 
  -2   1  20        0.95       -2.87      5.30 o 
  -1   1  20       38.16       31.98      6.34 o 
   0   1  20        0.18       -1.15      5.65 o 
   1   1  20       43.16       61.62      9.14 o 
 -12   2  20       76.26       81.00     17.67 o 
 -11   2  20      225.37      253.16     21.20 o 
 -10   2  20      276.43      313.70     19.81 o 
  -9   2  20      500.34      515.52     20.83 o 
  -8   2  20      547.92      555.21     19.74 o 
  -7   2  20      361.06      339.50     31.91 o 
  -6   2  20     1075.89     1045.02     23.01 o 
  -5   2  20     2041.84     2009.67     28.34 o 
  -4   2  20     1108.22     1102.72     18.15 o 
  -3   2  20      597.28      662.17     14.35 o 
  -2   2  20      975.35      949.34     15.97 o 
  -1   2  20      459.96      463.06     17.49 o 
   0   2  20      499.63      521.58     15.04 o 
   1   2  20      478.25      465.73     15.37 o 
 -12   3  20       28.35       28.63     11.16 o 
 -11   3  20       36.36       28.31     15.09 o 
 -10   3  20       21.91       18.44     11.70 o 
  -9   3  20      290.18      243.14     13.64 o 
  -8   3  20       65.71       52.36      6.60 o 
  -7   3  20       26.70       33.12      7.43 o 
  -6   3  20      159.59      165.86      6.39 o 
  -5   3  20       97.06       94.90      7.90 o 
  -4   3  20        1.16        5.61      4.87 o 
  -3   3  20       19.88       10.50      7.05 o 
  -2   3  20       92.97       85.69      7.97 o 
  -1   3  20      147.92      143.05      9.04 o 
   0   3  20       20.00       13.27      7.17 o 
   1   3  20       17.65       12.17      7.88 o 
 -11   4  20      169.03      171.76     13.72 o 
 -10   4  20      418.76      443.54     24.42 o 
  -9   4  20      641.95      658.81     21.04 o 
  -8   4  20      161.95      187.87     12.99 o 
  -7   4  20       23.50       25.56      6.11 o 
  -6   4  20       12.03       24.56      5.89 o 
  -5   4  20        8.35       14.42      6.78 o 
  -4   4  20       51.50       64.28      7.60 o 
  -3   4  20       57.22       81.72      8.91 o 
  -2   4  20      165.99      190.87     11.80 o 
  -1   4  20      296.34      275.72      9.80 o 
   0   4  20      204.51      217.91     17.92 o 
   1   4  20      135.27      159.07     13.63 o 
 -11   5  20       13.31       24.80     12.29 o 
 -10   5  20        2.96       -8.28     10.49 o 
  -9   5  20       26.29       13.68      8.46 o 
  -8   5  20      112.26      119.85     20.79 o 
  -7   5  20       94.45       88.02     10.00 o 
  -6   5  20        0.40        4.04      5.31 o 
  -5   5  20        1.94        1.36      5.26 o 
  -4   5  20      109.20      119.86      6.49 o 
  -3   5  20       45.34       24.99      7.38 o 
  -2   5  20       18.21       15.41     10.52 o 
  -1   5  20       40.56       39.77     11.02 o 
   0   5  20        5.84       15.70     12.43 o 
 -11   6  20      136.25      133.94     19.43 o 
 -10   6  20       88.96       85.20      9.05 o 
  -9   6  20       46.45       47.14      9.57 o 
  -8   6  20       12.97       21.33      6.82 o 
  -7   6  20       49.16       39.25      6.72 o 
  -6   6  20      364.11      339.88      8.47 o 
  -5   6  20      424.66      439.84     10.22 o 
  -4   6  20      454.35      472.43     14.45 o 
  -3   6  20      524.39      512.44     21.13 o 
  -2   6  20      348.98      382.80     15.42 o 
  -1   6  20      273.65      324.92     22.20 o 
   0   6  20       41.50       45.39     12.56 o 
 -10   7  20        6.13       37.54     15.09 o 
  -9   7  20       44.74       30.39      7.72 o 
  -8   7  20      175.89      164.08     19.89 o 
  -7   7  20       54.18       48.33      6.67 o 
  -6   7  20        0.36        0.99      3.90 o 
  -5   7  20        2.38        2.98      7.69 o 
  -4   7  20        0.99       10.73      7.23 o 
  -3   7  20        9.57        9.31      8.07 o 
  -2   7  20       12.20        7.58     15.27 o 
  -1   7  20        8.75        0.32      9.42 o 
  -9   8  20      288.34      264.08     15.83 o 
  -8   8  20      418.80      397.20     23.09 o 
  -7   8  20      158.83      169.20     23.78 o 
  -6   8  20      231.52      207.19     16.95 o 
  -5   8  20      336.90      317.09     15.31 o 
  -4   8  20      158.37      158.43     14.80 o 
  -3   8  20      378.18      399.45     19.82 o 
  -2   8  20      362.57      382.75     38.33 o 
  -8   9  20       39.62        8.43     16.05 o 
  -7   9  20       83.89       62.78     13.80 o 
  -6   9  20       39.99       55.59     12.68 o 
  -5   9  20        5.68       10.03     10.52 o 
  -4   9  20        0.79       -1.61      8.59 o 
  -3   9  20        9.05       15.97     11.11 o 
 -12   1  21       12.16       25.24     12.89 o 
 -11   1  21        4.86       12.85      9.36 o 
 -10   1  21       28.97       35.21     10.55 o 
  -9   1  21      214.44      255.51     15.28 o 
  -8   1  21      226.93      209.52     27.33 o 
  -7   1  21      151.96      140.08     18.95 o 
  -6   1  21      252.86      263.77     18.70 o 
  -5   1  21       35.33       44.10      5.86 o 
  -4   1  21      119.70      147.03      7.66 o 
  -3   1  21      680.80      718.72     13.69 o 
  -2   1  21      451.23      478.69     13.92 o 
  -1   1  21      493.99      523.17     13.64 o 
   0   1  21      372.74      354.67     15.59 o 
 -11   2  21        7.53       10.42     12.02 o 
 -10   2  21       11.87        8.61      9.74 o 
  -9   2  21        0.23        5.95     16.85 o 
  -8   2  21        0.41        4.79     14.28 o 
  -7   2  21        0.32        1.52      5.19 o 
  -6   2  21        0.40        1.08      9.39 o 
  -5   2  21        0.76        3.61      6.23 o 
  -4   2  21      171.06      144.17     10.58 o 
  -3   2  21      208.68      180.63     13.67 o 
  -2   2  21      123.04      114.05      8.54 o 
  -1   2  21        1.19       -5.46      5.46 o 
   0   2  21       32.60       25.94      6.50 o 
 -11   3  21       32.37       44.92     11.98 o 
 -10   3  21      142.92      158.43     29.29 o 
  -9   3  21      169.90      166.21     17.21 o 
  -8   3  21      232.70      273.94     18.94 o 
  -7   3  21      315.78      330.91     29.40 o 
  -6   3  21       13.12       12.15      5.89 o 
  -5   3  21       23.00       22.19      7.59 o 
  -4   3  21      382.25      394.98     18.24 o 
  -3   3  21      304.32      327.10     11.32 o 
  -2   3  21      181.24      198.30      8.69 o 
  -1   3  21      180.08      186.37      9.04 o 
   0   3  21      127.82      112.84      9.44 o 
 -11   4  21       49.13       48.85     13.45 o 
 -10   4  21      140.41      167.40     41.07 o 
  -9   4  21      137.20       99.78     12.12 o 
  -8   4  21       62.79       62.24      9.32 o 
  -7   4  21       69.89       59.42      8.97 o 
  -6   4  21       80.95       63.62      5.35 o 
  -5   4  21       15.85        9.61      6.88 o 
  -4   4  21       33.43       35.78      6.78 o 
  -3   4  21       71.72       69.88      8.96 o 
  -2   4  21      242.60      269.55     15.98 o 
  -1   4  21      233.39      246.67     14.22 o 
 -10   5  21       98.87       98.04     27.90 o 
  -9   5  21       35.38       30.59      7.67 o 
  -8   5  21       14.37       17.01      8.21 o 
  -7   5  21       25.13       22.87      5.77 o 
  -6   5  21        0.96       -0.13      4.17 o 
  -5   5  21       19.77       13.54      5.49 o 
  -4   5  21       53.60       54.00      6.95 o 
  -3   5  21      164.19      187.37     17.75 o 
  -2   5  21      327.97      304.60     15.62 o 
  -1   5  21      118.08      105.27     12.01 o 
 -10   6  21       34.15       25.01     11.85 o 
  -9   6  21      100.54      105.64      9.10 o 
  -8   6  21      207.26      204.28     13.12 o 
  -7   6  21       38.58       34.44      6.87 o 
  -6   6  21        1.13       -2.47      4.03 o 
  -5   6  21        2.18        6.97      5.92 o 
  -4   6  21       15.33       17.13     10.55 o 
  -3   6  21       89.49       83.74     12.34 o 
  -2   6  21      113.43      101.07     14.86 o 
  -9   7  21      113.30      105.44      9.95 o 
  -8   7  21      152.81      146.94     16.93 o 
  -7   7  21      154.66      140.06      8.41 o 
  -6   7  21       90.33       80.77      9.04 o 
  -5   7  21       13.00       19.08      9.53 o 
  -4   7  21       72.92       88.99     13.05 o 
  -3   7  21       60.21       35.26     14.47 o 
  -2   7  21       20.34       20.97     10.75 o 
  -8   8  21      128.03      158.12     25.62 o 
  -7   8  21      229.74      238.03     37.84 o 
  -6   8  21      297.86      268.95     22.05 o 
  -5   8  21      140.89      137.96     17.71 o 
  -4   8  21      152.02      157.81     21.88 o 
  -3   8  21      191.38      158.30     34.17 o 
 -11   0  22       29.43       36.02     40.43 o 
 -10   0  22       13.20        7.64     12.46 o 
  -9   0  22        7.97       14.80     17.08 o 
  -8   0  22       13.94       27.33     17.08 o 
  -7   0  22      253.20      243.71     25.05 o 
  -6   0  22       13.20        9.11     11.87 o 
  -5   0  22      268.50      273.62     13.90 o 
  -4   0  22        6.89        4.82      7.40 o 
  -3   0  22       28.59       21.78     11.02 o 
  -2   0  22        3.26       12.62      8.09 o 
  -1   0  22        6.47       38.73     10.71 o 
 -11   1  22        0.56        5.34      9.96 o 
 -10   1  22        0.41        3.63      8.61 o 
  -9   1  22       18.14       16.40     10.95 o 
  -8   1  22       94.63       93.51     18.12 o 
  -7   1  22      153.33      145.37     35.30 o 
  -6   1  22       24.80       20.36      6.99 o 
  -5   1  22        0.83        6.10      5.51 o 
  -4   1  22        0.07        3.10      4.89 o 
  -3   1  22        7.48        4.82      5.44 o 
  -2   1  22       28.55       30.44      7.51 o 
  -1   1  22      141.59      154.78     14.67 o 
 -11   2  22        6.85        9.14     10.33 o 
 -10   2  22       23.18        9.57     11.60 o 
  -9   2  22       10.14        7.19     12.80 o 
  -8   2  22       11.56        5.53      8.82 o 
  -7   2  22      282.23      248.05      9.98 o 
  -6   2  22      201.94      172.56      8.92 o 
  -5   2  22       19.25       18.05      7.51 o 
  -4   2  22       72.03       60.22      7.84 o 
  -3   2  22        0.24        3.50      5.39 o 
  -2   2  22        8.94        7.93      6.20 o 
  -1   2  22        0.22        2.28      5.92 o 
 -10   3  22        0.79        0.38     10.20 o 
  -9   3  22        0.28       10.72     13.07 o 
  -8   3  22       14.58       17.76      9.63 o 
  -7   3  22        1.12       12.47      8.88 o 
  -6   3  22        0.55        3.94      5.51 o 
  -5   3  22        7.66        4.34      5.44 o 
  -4   3  22       91.07       88.05      7.96 o 
  -3   3  22       95.22       90.23     12.09 o 
  -2   3  22       52.98       47.32      7.23 o 
  -1   3  22       99.17       84.27     21.64 o 
 -10   4  22       20.12        9.61     10.98 o 
  -9   4  22       12.78        6.12     14.26 o 
  -8   4  22        4.10        3.97      6.91 o 
  -7   4  22        4.65        0.54      4.94 o 
  -6   4  22       46.07       36.37      5.33 o 
  -5   4  22        0.36       -6.74      6.74 o 
  -4   4  22        2.44        6.27      5.78 o 
  -3   4  22        0.58       -1.26      8.84 o 
  -2   4  22        0.96       -0.72      7.61 o 
 -10   5  22       91.60       94.63     24.72 o 
  -9   5  22       79.81       73.64     15.12 o 
  -8   5  22      112.95      108.17     16.93 o 
  -7   5  22      104.71      131.02     19.15 o 
  -6   5  22       82.57       70.15      8.12 o 
  -5   5  22       24.41       18.07      6.39 o 
  -4   5  22       41.76       47.29     16.97 o 
  -3   5  22      170.08      191.57     12.48 o 
  -2   5  22      114.57      109.34     13.41 o 
  -9   6  22       38.69       23.87      8.55 o 
  -8   6  22        6.64        5.96      8.03 o 
  -7   6  22        6.57       -4.42      6.25 o 
  -6   6  22       48.52       42.39      8.58 o 
  -5   6  22       92.70       72.57     12.15 o 
  -4   6  22       18.50        6.86      8.28 o 
  -3   6  22        1.04      -13.02     13.02 o 
  -8   7  22      285.88      256.55     22.50 o 
  -7   7  22      299.31      331.41     17.51 o 
  -6   7  22      258.84      264.12     20.96 o 
  -5   7  22      244.55      229.96     18.93 o 
  -4   7  22      309.80      319.89     58.55 o 
 -10   1  23      268.99      296.81     18.32 o 
  -9   1  23      471.96      466.65     41.00 o 
  -8   1  23      640.99      602.23     63.77 o 
  -7   1  23      352.11      334.76     20.43 o 
  -6   1  23       32.80       38.21      6.20 o 
  -5   1  23       12.43       24.72      7.56 o 
  -4   1  23      167.91      172.23      8.83 o 
  -3   1  23      274.13      302.11     13.88 o 
 -10   2  23       39.08       43.67     20.26 o 
  -9   2  23       67.91       66.52     16.85 o 
  -8   2  23      258.96      274.57     18.76 o 
  -7   2  23      270.79      224.19     14.40 o 
  -6   2  23        2.10       -0.21      6.14 o 
  -5   2  23        7.62        1.97      6.09 o 
  -4   2  23       10.92        8.86      9.02 o 
  -3   2  23        6.59        4.44      5.50 o 
  -9   3  23       88.59      110.41     16.32 o 
  -8   3  23       94.65       87.71     18.81 o 
  -7   3  23      156.24      170.14     15.13 o 
  -6   3  23       67.21       62.89      9.50 o 
  -5   3  23      132.11      158.73      9.97 o 
  -4   3  23      183.08      188.63     11.83 o 
  -3   3  23      113.47      125.14      9.45 o 
  -9   4  23        3.48        1.13      9.46 o 
  -8   4  23        8.62       -3.43     11.80 o 
  -7   4  23       50.95       36.17      9.06 o 
  -6   4  23        0.88       -3.54      5.25 o 
  -5   4  23       46.34       63.33      9.10 o 
  -4   4  23       14.92       16.73      8.90 o 
  -8   5  23      129.70      111.20     15.90 o 
  -7   5  23       86.48       86.50      8.99 o 
  -6   5  23       88.90       82.54     11.46 o 
  -5   5  23       60.81       68.35     14.77 o 
  -4   5  23      105.51      125.43     23.35 o 
  -8   0  24      676.89      625.22     66.05 o 
  -7   0  24        6.77       35.30     31.89 o 
  -6   0  24       37.24       25.97     12.46 o 
  -5   0  24      251.23      237.50     19.42 o 
  -4   0  24      349.63      487.42     50.11 o 
  -8   1  24      179.70      145.69     22.08 o 
  -7   1  24        0.25        1.65     18.81 o 
  -6   1  24       54.62       45.08      6.55 o 
  -5   1  24        1.66       -2.85      5.46 o 
  -8   2  24      558.62      564.51     36.69 o 
  -7   2  24      195.97      269.73     24.60 o 
  -6   2  24       62.72       41.97     14.47 o 
  -5   2  24      186.68      190.45      9.36 o 
  -7   3  24      147.46      143.76     14.83 o 
  -6   3  24       69.75       59.61      9.53 o 
                                                 
